# Supplementary material for: A Cell‐free DNA Barcode‐Enabled Single‐Molecule Test for Noninvasive Prenatal Diagnosis of Monogenic Disorders: Application to β‐Thalassemia
Source: Adv Sci (Weinh). 2019 Apr 1;6(11):1802332. doi: 10.1002/advs.201802332 (PMC6548944; doi:10.1002/advs.201802332)
Supplement: Supplementary file 2 — Supplementary [file ADVS-6-1802332-s002.xlsx]

## Sheet: Table S1
	Table S1. Sequences of all adaptors with UMIs and primers used in cfBEST
	Adaptor	Sequence
	Adaptor-S	GTGACTGGAGTTCAGACGTGTGCTCTTCCGATCTNNNNNNNY
	Adaptor-AS	p-nnnnnnnAGATCGGAGAGCCAGGGATGACTAGG
	Primer	Sequence
	Index primer	CAAGCAGAAGACGGCATACGAGATIIIIIIIGTGACTGGAGTTC
	Universal primer	CCTAGTCATCCCTGGCTCTC
	Primer U1	CAAGCAGAAGACGGCATACGA
	Primer U2	AATGATACGGCGACCACCGAGATCTACACTCGTCGGCAGCGTCAGATGTGTATAAGAGACAG
	Notes:
	IIIIIII	Illumina sequencing index
	NNNNNNN	Barcode
	nnnnnnn	Reverse complementary of barcode

## Sheet: Table S2
	Table S2. Primers used for detecting low-abundance mutations in cfBEST.
	Primer	Sequence
	KRAS-F1	TTATTATAAGGCCTGCTGAAAATGACTGAA
	KRAS-F2	AGATGTGTATAAGAGACAGGGCCTGCTGAAAATGACTGAATATAAACTT
	KRAS-R1	CCACAAAATGATTCTGAATTAGCTGTATCG
	KRAS-R2	AGATGTGTATAAGAGACAGGAATTAGCTGTATCGTCAAGGCACTCTTG
	EGFR19-F1	CTCTGGATCCCAGAAGGTGAGAAAGT
	EGFR19-F2	AGATGTGTATAAGAGACAGGGTGAGAAAGTTAAAATTCCCGTCGCTATC
	EGFR19-R1	CACAGCAAAGCAGAAACTCACATCGAGGA
	EGFR19-R2	AGATGTGTATAAGAGACAGCTCACATCGAGGATTTCCTTGTTGGCT
	EGFR20-F1	ACGTGCCTCTCCCTCCCTCCAGGA
	EGFR20-F2	AGATGTGTATAAGAGACAGCTCCCTCCAGGAAGCCTACGTGATG
	EGFR20-F1	CCTGCTGGGCATCTGCCTCACCT
	EGFR20-F2	AGATGTGTATAAGAGACAGATCTGCCTCACCTCCACCGTGCAG
	EGFR20-R1	CTGCACGGTGGAGGTGAGGCAGAT
	EGFR20-R2	AGATGTGTATAAGAGACAGAGGTGAGGCAGATGCCCAGCAGG
	EGFR20-R1	GTGTTCCCGGACATAGTCCAGGAGGCAG
	EGFR20-R2	AGATGTGTATAAGAGACAGCAGGAGGCAGCCGAAGGGCATGAG
	EGFR21-F1	GGTGAAAACACCGCAGCATGTCAAGATC
	EGFR21-F2	AGATGTGTATAAGAGACAGCCGCAGCATGTCAAGATCACAGATTTTG
	EGFR21-R1	CCTTACTTTGCCTCCTTCTGCATGGTATTC
	EGFR21-R2	AGATGTGTATAAGAGACAGCTGCATGGTATTCTTTCTCTTCCGCAC

## Sheet: Table S3
	Table S3. Primers and individuals’ information used for fetal DNA fraction determination.
	A. Primers sequences for 109 SNPs.			B. The locus information of 109 SNPs used for fetal DNA fraction determination.							C. Information of pregnant women with a male fetus whose cfDNA was used for fetal DNA fraction determination.
	Primer	Sequence		SNP_ID	Chromosome	Start	End	Reference	Alternate		Sample ID	Fetal%	Maternal Age	Gestational age
	rs1006841-F1	AGGCAGGAGGTGGAAGCGATGGTTTCCTC		rs2245135	chr1	182206863	182206863	C	A		RHWL1600155Y	10.3305	39	17
	rs1006841-F2	AGATGTGTATAAGAGACAGTGGTTTCCTCTCTTCCTACACCTCCAAACG		rs1800678	chr1	227078592	227078592	C	T		RHWL16008894	16.0208	26	18
	rs1006841-R1	GGCACACAGGCAACTCACTTTTCAGG		rs10794507	chr1	28216072	28216072	T	C		RHWL16010372	13.6253	31	18
	rs1006841-R2	AGATGTGTATAAGAGACAGGGCAACTCACTTTTCAGGAAAACCTAAGGC		rs13425954	chr2	127441605	127441605	C	T		RHWL16010664	13.2573	34	19
	rs1013915-F1	GAAATGGCATCATGGACAGGCATG		rs4335901	chr2	154460874	154460874	A	G		RHWL16010941	10.6615	36	17
	rs1013915-F2	AGATGTGTATAAGAGACAGTGGCATCATGGACAGGCATGTTACG		rs4681159	chr3	148608601	148608601	G	C		RHWL16011616	8.70547	40	13
	rs1013915-R1	GCTGTAAGTTCCCAGAACCATTTCCCAC		rs13127915	chr4	80618658	80618658	G	A		RHWL16011654	17.1406	25	18
	rs1013915-R2	AGATGTGTATAAGAGACAGCCCAGAACCATTTCCCACTTTGCAG		rs7356742	chr5	150683463	150683463	T	G		RHWL16011696	8.79003	20	16
	rs10245818-F1	CTTGGGCCTTGTCGTGTAGAGCAGAAAGGT		rs2235561	chr6	138501400	138501400	C	T		RHWL16011718	17.4418	31	19
	rs10245818-F2	AGATGTGTATAAGAGACAGGTCGTGTAGAGCAGAAAGGTATGGGCTCAACTAGC		rs2071171	chr6	167550042	167550042	C	T		RHWL1606085C	10.3622	36	16
	rs10245818-R1	CTCCCTCCTCCTATAATCCCACACCACTC		rs10245818	chr7	129257508	129257508	A	G		RHWL1606162C	7.494	41	13
	rs10245818-R2	AGATGTGTATAAGAGACAGCCTATAATCCCACACCACTCTTTGTTTGCTC		rs8192865	chr7	139718706	139718706	G	T		RHWL1606722C	4.51053	35	14
	rs1034152-F1	CCACACACATTTACAAACGCCAGCACTCC		rs4722459	chr7	25410251	25410251	T	A		RHWL1606878C	8.72555	41	20
	rs1034152-F2	AGATGTGTATAAGAGACAGAAACGCCAGCACTCCCGTGCAGC		rs1515019	chr8	76486663	76486663	C	T		RHWL1606959C	10.3495	26	13
	rs1034152-R1	GCTGGGAGACATCGGCCTGCTTCAG		rs10957840	chr8	78064254	78064254	C	T		RHWL1607356C	7.38704	28	16
	rs1034152-R2	AGATGTGTATAAGAGACAGGGCCTGCTTCAGATCAGGAGCTGG		rs7029391	chr9	110751144	110751144	A	G		RHWL1607366C	11.1279	23	15
	rs1041291-F1	TTGGCTTTACCTGCCTCTCCAGAGACAGAAG		rs4741597	chr9	1755856	1755856	C	T		RHWL1607995C	4.37686	26	17
	rs1041291-F2	AGATGTGTATAAGAGACAGCCTCTCCAGAGACAGAAGTCAAAAAGCGC		rs4877061	chr9	91816312	91816312	A	G		RHWL1608145C	17.4139	37	20
	rs1041291-R1	AGGCTCTCTGATGCACACCGTGACAGGTC		rs4620658	chr10	113158055	113158055	A	G		RHWL1608208C	12.7287	39	12
	rs1041291-R2	AGATGTGTATAAGAGACAGATGCACACCGTGACAGGTCCCAGAACTAA		rs1993485	chr10	88058417	88058417	T	C		RHWL1608407C	16.2737	37	25
	rs1046596-F1	TACGCCAGCACCAACTGGCAAAACCTTC		rs1041291	chr13	106811982	106811982	C	T		RHWL1608687C	14.3097	35	15
	rs1046596-F2	AGATGTGTATAAGAGACAGTGGCAAAACCTTCTAATTTTCTAGACGCC		rs9670702	chr13	108035337	108035337	G	C		RHWL1608695C	7.34226	30	15
	rs1046596-R1	TGTGTCCCGGCTTACAACTAGAGGTGTCG		rs7325598	chr13	111624684	111624684	C	T		RHWL1608883C	7.56362	27	22
	rs1046596-R2	AGATGTGTATAAGAGACAGCTAGAGGTGTCGCACACACCCACTTGG		rs7996044	chr13	112759132	112759132	A	G		RHWL1608939C	11.2349	35	18
	rs10794507-F1	TCTCCAAGGAGCCTCATTTCCCACC		rs4281568	chr13	20938795	20938795	G	A		RHWL1608959C	4.19736	35	20
	rs10794507-F2	AGATGTGTATAAGAGACAGGGAGCCTCATTTCCCACCTGTATATGTAGGG		rs927550	chr13	22786891	22786891	G	C		RHWL1609245C	4.4098	32	17
	rs10794507-R1	CTTAGAAACCACCAGTGTCACGGCCTAGC		rs9551089	chr13	24855683	24855683	A	G
	rs10794507-R2	AGATGTGTATAAGAGACAGCAGTGTCACGGCCTAGCAATGGGTC		rs9578920	chr13	26342305	26342305	A	G
	rs10957840-F1	TCATGAAGTTTTCTGAGTGCCAGTGGAAC		rs1034152	chr13	31572727	31572727	C	T
	rs10957840-F2	AGATGTGTATAAGAGACAGGAGTGCCAGTGGAACTGTCCTGGTTC		rs9574094	chr13	36103914	36103914	A	G
	rs10957840-R1	TCTTCAGTGGGGATGTAGCACATTTTGC		rs9548639	chr13	39700407	39700407	A	T
	rs10957840-R2	AGATGTGTATAAGAGACAGGGGGATGTAGCACATTTTGCTATTTGAGATG		rs9315729	chr13	40345191	40345191	G	A
	rs11079199-F1	GGAAAGGCTGAGTTGTCTAAGGAGTGTGGG		rs2701853	chr13	41065395	41065395	C	T
	rs11079199-F2	AGATGTGTATAAGAGACAGAGTTGTCTAAGGAGTGTGGGAGAGAGCCAG		rs7327688	chr13	43517404	43517404	T	C
	rs11079199-R1	CCCCTGTCCTGTTCCCTGCTGGTTG		rs2765624	chr13	46952696	46952696	C	T
	rs11079199-R2	AGATGTGTATAAGAGACAGCCCTGCTGGTTGCACTTCCTTATGCTGAC		rs7982445	chr13	50111622	50111622	C	T
	rs11659880-F1	TTGGCTGTTGCATCATCGTGAAGC		rs4884317	chr13	53591426	53591426	G	A
	rs11659880-F2	AGATGTGTATAAGAGACAGTCGTGAAGCTTATGATCACAGTCTGGCGC		rs9569557	chr13	57519192	57519192	C	T
	rs11659880-R1	AGGGGCCAGGGTCCTGGAGGACACT		rs72628013	chr13	64129403	64129403	C	T
	rs11659880-R2	AGATGTGTATAAGAGACAGGAGGACACTGGGCCGGGACAGATC		rs7993465	chr13	70180509	70180509	A	G
	rs11662975-F1	GCGTGTGCCATTTCCTCTCTCCAGAG		rs9564944	chr13	73660982	73660982	G	A
	rs11662975-F2	AGATGTGTATAAGAGACAGCATTTCCTCTCTCCAGAGGACCTTTCCTG		rs3898879	chr13	79569537	79569537	A	G
	rs11662975-R1	GAGAAGCCAGCAGGTTCTGCCTGGAAG		rs9516247	chr13	94176725	94176725	A	G
	rs11662975-R2	AGATGTGTATAAGAGACAGTTCTGCCTGGAAGGTCGGGGATGGCTTAC		rs7491694	chr13	95014873	95014873	G	C
	rs1209934-F1	CTCTTGCCTTTCCCTTGGCTGGATC		rs59600142	chr13	95675981	95675981	G	A
	rs1209934-F2	AGATGTGTATAAGAGACAGGGCTGGATCTTGGGGCTTCTGGG		rs35617316	chr13	98824323	98824323	T	A
	rs1209934-R1	GGGATGACTTTCATCTGTGCTCTCAGC		rs1046596	chr14	56584561	56584561	T	C
	rs1209934-R2	AGATGTGTATAAGAGACAGTCTGTGCTCTCAGCCTCTTCTTCCAA		rs7494718	chr14	78326976	78326976	G	A
	rs12106344-F1	GGAGGGGATGCAATAAGCATTATTATCCTGG		rs1549317	chr15	71125204	71125204	A	G
	rs12106344-F2	AGATGTGTATAAGAGACAGAAGCATTATTATCCTGGTTTTGCAGGTTAAGGC		rs4778845	chr15	80975168	80975168	C	T
	rs12106344-R1	GTGGTGCCTGACATCTGGTGCTTAATGA		rs11079199	chr17	42607368	42607368	C	T
	rs12106344-R2	AGATGTGTATAAGAGACAGGGTGCCTGACATCTGGTGCTTAATGAGGTTG		rs1006841	chr17	64633239	64633239	T	C
	rs12457585-F1	CGCGGGCTCGGGAAGAAAAGTC		rs7223997	chr17	8450757	8450757	T	G
	rs12457585-F2	AGATGTGTATAAGAGACAGCGGGCTCGGGAAGAAAAGTCCTGTTTTG		rs606283	chr18	10023575	10023575	C	G
	rs12457585-R1	CACGAGCTATGTGGGAACGTCAAATTCTTC		rs2187501	chr18	13325569	13325569	G	T
	rs12457585-R2	AGATGTGTATAAGAGACAGGGGAACGTCAAATTCTTCATTCCAAGGG		rs11659880	chr18	13542326	13542326	T	C
	rs12626230-F1	TGGCATCCTGCTTAGAGATCTCCCAGAAC		rs11662975	chr18	13542444	13542444	G	C
	rs12626230-F2	AGATGTGTATAAGAGACAGATCCTGCTTAGAGATCTCCCAGAACCTGC		rs4643418	chr18	22717662	22717662	T	C
	rs12626230-R1	CCAGTTCCAGCTCAGCTTTGTTGTTCTG		rs35815170	chr18	31623853	31623853	A	T
	rs12626230-R2	AGATGTGTATAAGAGACAGGCTTTGTTGTTCTGTCTCCTTTGTTCCAGGAG		rs1893455	chr18	34876792	34876792	G	A
	rs13050604-F1	ACTGCCTTGTCTGTTACCCAGAGGCC		rs66995268	chr18	38123643	38123643	A	T
	rs13050604-F2	AGATGTGTATAAGAGACAGGCCTTGTCTGTTACCCAGAGGCCCTAAG		rs28399733	chr18	38200603	38200603	C	T
	rs13050604-R1	TGACACCTATGAAATGCACTGCAAACG		rs4798138	chr18	3863668	3863668	T	C
	rs13050604-R2	AGATGTGTATAAGAGACAGTGCACTGCAAACGTTACCAAGAGCAG		rs1462981	chr18	44147456	44147456	G	A
	rs13127915-F1	CAGGCCAACACAAAACAGATGGCAC		rs357861	chr18	46593646	46593646	A	G
	rs13127915-F2	AGATGTGTATAAGAGACAGCAGATGGCACACTCCAAATAAGGCACC		rs72627234	chr18	53488922	53488922	G	A
	rs13127915-R1	CTCGCGATTCCCCTGTACTTAACACCTC		rs9319941	chr18	56774313	56774313	T	C
	rs13127915-R2	AGATGTGTATAAGAGACAGCCCCTGTACTTAACACCTCTGTAACTAGGTCCG		rs7241753	chr18	5939675	5939675	G	A
	rs13425954-F1	CTGCGTGGGTCCAATTCTGTCATCGA		rs8086404	chr18	60917124	60917124	G	C
	rs13425954-F2	AGATGTGTATAAGAGACAGGGGTCCAATTCTGTCATCGATGTGGTGT		rs6098	chr18	61564394	61564394	A	G
	rs13425954-R1	CAGCAGTGCTTTCCTCCTCCTAACCC		rs4891524	chr18	71467050	71467050	C	A
	rs13425954-R2	AGATGTGTATAAGAGACAGGCTTTCCTCCTCCTAACCCTTATCCGGT		rs8090707	chr18	73340622	73340622	A	G
	rs1462981-F1	CCAGCTAAGCTTACAAAGCCTGAGAGCC		rs552139	chr18	74606855	74606855	A	G
	rs1462981-F2	AGATGTGTATAAGAGACAGACAAAGCCTGAGAGCCCTCTGTGTGC		rs3794854	chr18	74703257	74703257	A	G
	rs1462981-R1	CCTCCCTGGGACTTTCATAGTCCTGGC		rs2850891	chr18	75010309	75010309	G	C
	rs1462981-R2	AGATGTGTATAAGAGACAGGGGACTTTCATAGTCCTGGCACCACA		rs12457585	chr18	76069732	76069732	A	G
	rs1515019-F1	GCCAAGAGGCAAGTGGCAAAACCC		rs690089	chr18	8845223	8845223	G	T
	rs1515019-F2	AGATGTGTATAAGAGACAGGCAAGTGGCAAAACCCAGAGAATGG		rs1736189	chr19	2816339	2816339	A	G
	rs1515019-R1	GCATCTTCCTGGGTTTTTCCTTAAACGGGA		rs6081706	chr20	255882	255882	G	A
	rs1515019-R2	AGATGTGTATAAGAGACAGCCTTAAACGGGAATTTTTTTTTTTTCCATTCG		rs2425236	chr20	35012559	35012559	G	C
	rs1549317-F1	TCTCTCCCAGGTTTGAGGATCCGCACTG		rs4810395	chr20	42473769	42473769	C	G
	rs1549317-F2	AGATGTGTATAAGAGACAGAGGTTTGAGGATCCGCACTGATGAGATG		rs13050604	chr21	15478931	15478931	T	G
	rs1549317-R1	CCCCAGAAGAATGGAAGGGTGCAAGAGAAG		rs963638	chr21	20087287	20087287	G	A
	rs1549317-R2	AGATGTGTATAAGAGACAGAGGGTGCAAGAGAAGGTGATGGAACACCTG		rs12626230	chr21	24464735	24464735	A	G
	rs1557265-F1	ATTTCTCCCAAAGCTGCATGCTTGC		rs1981389	chr21	28887357	28887357	G	A
	rs1557265-F2	AGATGTGTATAAGAGACAGCCCAAAGCTGCATGCTTGCTGCTGG		rs12106344	chr21	30075755	30075755	A	T
	rs1557265-R1	GAGGGCGGACAGGTCACTTTGTCTC		rs2833845	chr21	33849335	33849335	A	G
	rs1557265-R2	AGATGTGTATAAGAGACAGGCGGACAGGTCACTTTGTCTCCACTC		rs9974246	chr21	34745856	34745856	A	G
	rs1736189-F1	GCCACAGCCTTGAAAGGGACAGGG		rs1557265	chr21	35651730	35651730	G	A
	rs1736189-F2	AGATGTGTATAAGAGACAGAGCCTTGAAAGGGACAGGGGCCTCACTC		rs2246640	chr21	36118272	36118272	C	T
	rs1736189-R1	CCGCAAGCTGGCCATTAATCTCAGAATCG		rs2247822	chr21	36489120	36489120	T	C
	rs1736189-R2	AGATGTGTATAAGAGACAGGGCCATTAATCTCAGAATCGAACTGAGTTTCAC		rs2075901	chr21	36644955	36644955	C	G
	rs1800678-F1	AGGTACCTTCATGCAGTTGAGGATTCGAGC		rs9981293	chr21	37092980	37092980	G	A
	rs1800678-F2	AGATGTGTATAAGAGACAGATGCAGTTGAGGATTCGAGCCCGTAGAG		rs9976694	chr21	38660388	38660388	C	T
	rs1800678-R1	ATGGTCTCCGCTCATCCTCGGAATGC		rs4452239	chr21	39052655	39052655	T	G
	rs1800678-R2	AGATGTGTATAAGAGACAGATCCTCGGAATGCGCCTGGAATGTG		rs1013915	chr21	40132084	40132084	C	A
	rs1893455-F1	CGGTCCAGCATCATTCTATGTCCTCCTG		rs1209934	chr21	40162307	40162307	G	A
	rs1893455-F2	AGATGTGTATAAGAGACAGTGTCCTCCTGTTTCCTAAAGGAAGCTGTTG		rs999790	chr21	40426768	40426768	A	G
	rs1893455-R1	GGCGTCCTCCTGTTCACTGCTAACTTACC		rs9981186	chr21	41765173	41765173	C	T
	rs1893455-R2	AGATGTGTATAAGAGACAGCCTCCTGTTCACTGCTAACTTACCAGCCC		rs57049018	chr21	41812899	41812899	T	C
	rs1981389-F1	TGTCAGGGCCTTAGAAATTGTAACTCCTCTAAGCA		rs220131	chr21	43531848	43531848	C	T
	rs1981389-F2	AGATGTGTATAAGAGACAGCCTCTAAGCATTAATGCCCCGCACAGTAG		rs35166686	chr21	43869578	43869578	G	A
	rs1981389-R1	GGCTCTGGCGTAACATTAGGGTACCTTCTC		rs228104	chr21	43985955	43985955	G	A
	rs1981389-R2	AGATGTGTATAAGAGACAGTCTGGCGTAACATTAGGGTACCTTCTCTCAA		rs2239389	chr21	45174326	45174326	C	T
	rs1993485-F1	ACCTCCCTGGAAAGGCCCCTCCTTC		rs2850167	chr21	45702354	45702354	G	A
	rs1993485-F2	AGATGTGTATAAGAGACAGAGGCCCCTCCTTCAGGACTCATCCTG		rs62214453	chr21	46784330	46784330	C	T
	rs1993485-R1	GCCGTAGGGGTGGAGTGGGATTGAGAAAC		rs55896163	chr21	46810468	46810468	G	A
	rs1993485-R2	AGATGTGTATAAGAGACAGGGAGTGGGATTGAGAAACAGAGAGGGAGG		rs8131276	chr21	47486961	47486961	A	G
	rs2071171-F1	GGCCATTGCAGACATCCTCTTTGTTCTTACTCTCC		rs713876	chr22	25509747	25509747	A	G
	rs2071171-F2	AGATGTGTATAAGAGACAGCCTCTTTGTTCTTACTCTCCCATTCTGGGCAG
	rs2071171-R1	AGATGCCTTTTAGCAACTTGCACGTGG
	rs2071171-R2	AGATGTGTATAAGAGACAGAGCAACTTGCACGTGGCATTGCTGA
	rs2075901-F1	CATCCTGCATGGGTCCAGGCACTTC
	rs2075901-F2	AGATGTGTATAAGAGACAGCCAGGCACTTCTGTGCCTCCTTTCCT
	rs2075901-R1	GCGAGGGACCATCGTGGATTACAC
	rs2075901-R2	AGATGTGTATAAGAGACAGGGGACCATCGTGGATTACACATTTCTTGT
	rs2187501-F1	GTCCGCCCACCCCCTTTAAAGGGAGT
	rs2187501-F2	AGATGTGTATAAGAGACAGAAAGGGAGTTTTGGGGCCACTCCCT
	rs2187501-R1	TTGCCCACGCGGAGAGGGAGAGTAG
	rs2187501-R2	AGATGTGTATAAGAGACAGACGCGGAGAGGGAGAGTAGAGGAGG
	rs220131-F1	CGCCTGTGGTGAGTTCCTCGAATG
	rs220131-F2	AGATGTGTATAAGAGACAGTGTGGTGAGTTCCTCGAATGGTGCATGG
	rs220131-R1	CAGGAGCTTTGCCCCAGAGGCTCAC
	rs220131-R2	AGATGTGTATAAGAGACAGGCCCCAGAGGCTCACACAGGCTATG
	rs2235561-F1	AGCTGTTTTTGGCACACAGTTTGATTCTCATCAG
	rs2235561-F2	AGATGTGTATAAGAGACAGCACAGTTTGATTCTCATCAGTATTTTTCCTGCC
	rs2235561-R1	CTCCATGGCAGTGGGAGGTAGCAAG
	rs2235561-R2	AGATGTGTATAAGAGACAGGTGGGAGGTAGCAAGGGGAGTCCAAC
	rs2239389-F1	AGCGGGGACAGAGGAGTTTTGTTGC
	rs2239389-F2	AGATGTGTATAAGAGACAGGTTTTGTTGCAACTGTGGCGCTCAGATCC
	rs2239389-R1	GGACTCAGCTGACAAAACCACCTGCCGAG
	rs2239389-R2	AGATGTGTATAAGAGACAGCCGAGGCCACAAGCAACTCTGCTG
	rs2245135-F1	CCTTTCCTGCCCAAGTCAGGAAAGTCCCA
	rs2245135-F2	AGATGTGTATAAGAGACAGCCCAAGTCAGGAAAGTCCCACAGTTCTTG
	rs2245135-R1	GCTCTGGGAAGCCGGGGTCTAACTAAAG
	rs2245135-R2	AGATGTGTATAAGAGACAGGCCGGGGTCTAACTAAAGTTAGCACCAAATCCC
	rs2246640-F1	TGGGGAGTTCTGTCCTTTCCAGCC
	rs2246640-F2	AGATGTGTATAAGAGACAGTCCAGCCTGGGGAGCTCTGTCAG
	rs2246640-R1	GGGTTGCCTGTACTTACCAGAGACGGTC
	rs2246640-R2	AGATGTGTATAAGAGACAGAGAGACGGTCCCCGAGCGAGCTTGA
	rs2247822-F1	TTGCCAACTCTGGAAACAGCCAGTTC
	rs2247822-F2	AGATGTGTATAAGAGACAGGGAAACAGCCAGTTCTGGGTTTCCA
	rs2247822-R1	CACTCCAGTCCTCAGCCCACTGGA
	rs2247822-R2	AGATGTGTATAAGAGACAGCCAGTCCTCAGCCCACTGGATTTTC
	rs228104-F1	CCAGCCATGGCTTTGACCTTGTGTC
	rs228104-F2	AGATGTGTATAAGAGACAGTGACCTTGTGTCTTGATGTCCACAGCTC
	rs228104-R1	CAGGAAGGCCTCCATACTCACCGATGG
	rs228104-R2	AGATGTGTATAAGAGACAGACTCACCGATGGTGGCCTCAAGCCC
	rs2425236-F1	GGGGGAAGGGGATTTTGACACTTTGACCT
	rs2425236-F2	AGATGTGTATAAGAGACAGGGATTTTGACACTTTGACCTTTGAGCTGTG
	rs2425236-R1	CCACGGACAACACCCCTGACATCAG
	rs2425236-R2	AGATGTGTATAAGAGACAGCCCTGACATCAGCACTAAGGACAGAGGC
	rs2701853-F1	AGTGCTTCAGGTCCACATCGTAAAAATGC
	rs2701853-F2	AGATGTGTATAAGAGACAGAAATGCTTCTGTGGGCTGGGTTGAG
	rs2701853-R1	GGCAGCCGCTTGGAAATCAATACAC
	rs2701853-R2	AGATGTGTATAAGAGACAGCAGCCGCTTGGAAATCAATACACTTTGC
	rs2765624-F1	GCTGCAGCAAAGGCCCTGGACAAAC
	rs2765624-F2	AGATGTGTATAAGAGACAGGCAAAGGCCCTGGACAAACAAGAGA
	rs2765624-R1	CGATGGGGCCACTGACTCTGATG
	rs2765624-R2	AGATGTGTATAAGAGACAGGGGGCCACTGACTCTGATGTCACAATGA
	rs2833845-F1	CACACCCCACTCTGCTATTGAACAGAGC
	rs2833845-F2	AGATGTGTATAAGAGACAGCCCCACTCTGCTATTGAACAGAGCTTCC
	rs2833845-R1	GGCATCTCTCTTTACCCCCTTTCCATATGGATGT
	rs2833845-R2	AGATGTGTATAAGAGACAGCCCCCTTTCCATATGGATGTAACTGTCTATGT
	rs28399733-F1	CAGCAGAGCCTGAGTAGAAGTTGTTGCA
	rs28399733-F2	AGATGTGTATAAGAGACAGTGTTGCATGTGGCCAGCAGTTTGCA
	rs28399733-R1	CCCAGATGCACAACTCCTGGGACAC
	rs28399733-R2	AGATGTGTATAAGAGACAGTCCTGGGACACCATACTTAAGAGTGGCAC
	rs2850167-F1	AGGCTCAGTCCCACAAAGGCATCAG
	rs2850167-F2	AGATGTGTATAAGAGACAGCCCACAAAGGCATCAGTCCCACTGA
	rs2850167-R1	ACGGCTCCCTGGAGGTGGCACAG
	rs2850167-R2	AGATGTGTATAAGAGACAGGAGGTGGCACAGACCCCTGGAGGG
	rs2850891-F1	GGGGTGAAAGGCCTCCAAGGTGG
	rs2850891-F2	AGATGTGTATAAGAGACAGGGCCTCCAAGGTGGATTAATTACCTCTGG
	rs2850891-R1	TCCCTCCCATGATGACTTTTGGCC
	rs2850891-R2	AGATGTGTATAAGAGACAGCCCATGATGACTTTTGGCCTAGGGTTG
	rs35166686-F1	TGTAGGTGGCTGGGCAGTACGTCC
	rs35166686-F2	AGATGTGTATAAGAGACAGGGTGGCTGGGCAGTACGTCCTGCAAC
	rs35166686-R1	TGGACCCAACCACACACTTGCCGAG
	rs35166686-R2	AGATGTGTATAAGAGACAGTTGCCGAGGAGAAAGAACAACCACC
	rs35617316-F1	CTGCCTCCTGTCAGTGCAGCAGTTC
	rs35617316-F2	AGATGTGTATAAGAGACAGTCAGTGCAGCAGTTCTCTTCTGGATGG
	rs35617316-R1	CAGCAGAGCACAGATAAAGAACGGCCG
	rs35617316-R2	AGATGTGTATAAGAGACAGCAGATAAAGAACGGCCGGATTTCCATG
	rs357861-F1	GAGGAAGGAGTGGGGTGACATGTTATGGAGG
	rs357861-F2	AGATGTGTATAAGAGACAGGTGGGGTGACATGTTATGGAGGTTCA
	rs357861-R1	CATCACCCCACTCCTTCCTCTACTGAACC
	rs357861-R2	AGATGTGTATAAGAGACAGTACTGAACCTCCATAGTGCTCACATCA
	rs35815170-F1	GGTGCCATCTCGAAAACATATAGGCCTGA
	rs35815170-F2	AGATGTGTATAAGAGACAGTGCCATCTCGAAAACATATAGGCCTGAATAA
	rs35815170-R1	CCCATGAGAGAGACCCCTAAGCTAATTCTGGA
	rs35815170-R2	AGATGTGTATAAGAGACAGTGAGAGAGACCCCTAAGCTAATTCTGGAGGTATAC
	rs3794854-F1	GAGTGCCCAGGGCCAGCTGGTAATC
	rs3794854-F2	AGATGTGTATAAGAGACAGCCCAGGGCCAGCTGGTAATCAACAGAACC
	rs3794854-R1	CCTCCACTGTGAGCTAACCTCTCGCAGTG
	rs3794854-R2	AGATGTGTATAAGAGACAGGCTAACCTCTCGCAGTGCTTACCACTCTG
	rs3898879-F1	GCGGGCAGCAACACAGATGAGCTAGATTG
	rs3898879-F2	AGATGTGTATAAGAGACAGGCAACACAGATGAGCTAGATTGCCCAA
	rs3898879-R1	GCCCAAGCATGTCTTTTTGGCTTTGTACC
	rs3898879-R2	AGATGTGTATAAGAGACAGTTTGGCTTTGTACCCATCAGATACCTGATGT
	rs4281568-F1	CTCCACCCATGGGACCTTGAGAGTTGG
	rs4281568-F2	AGATGTGTATAAGAGACAGATGGGACCTTGAGAGTTGGGGAGGGCAC
	rs4281568-R1	GTCAGAGGAGGAGTCATGGGGAGACAG
	rs4281568-R2	AGATGTGTATAAGAGACAGGTCATGGGGAGACAGAATTTCTTTGGTTCC
	rs4335901-F1	TGGCATGGTAATCACAGGCATGTGG
	rs4335901-F2	AGATGTGTATAAGAGACAGTGGTAATCACAGGCATGTGGAAATTTTATG
	rs4335901-R1	GGCTTCATCTAGACAACAGAAAGAGCTACAGAGAC
	rs4335901-R2	AGATGTGTATAAGAGACAGGAAAGAGCTACAGAGACAGAGAGACAGAGATTGGC
	rs4452239-F1	GGGCAAGACCCAGCATTATGTTTCTCCC
	rs4452239-F2	AGATGTGTATAAGAGACAGCTCCCCCAGCCCTCCCTGAGACTGA
	rs4452239-R1	CCACGTGCAGCCGAGAGTTCGTTG
	rs4452239-R2	AGATGTGTATAAGAGACAGCGTGCAGCCGAGAGTTCGTTGGTCA
	rs4620658-F1	CTGCTGCAAGACAGGCCGGAATATTTG
	rs4620658-F2	AGATGTGTATAAGAGACAGGGCCGGAATATTTGTATGTCCATTCTATCTCG
	rs4620658-R1	GGGCTCACATTTCCCTTTGGTCTTAGGACTCTG
	rs4620658-R2	AGATGTGTATAAGAGACAGTTAGGACTCTGCTTCCTGTCATCTGGTCTG
	rs4643418-F1	GCACTTCCTTATGGACAAGCAGACAGACAG
	rs4643418-F2	AGATGTGTATAAGAGACAGTGGACAAGCAGACAGACAGAGCACATG
	rs4643418-R1	TCCCAGTTCTTCCCCAATGAGGTTG
	rs4643418-R2	AGATGTGTATAAGAGACAGCCCCAATGAGGTTGAGGCTCACTG
	rs4681159-F1	TGCAGCACACATTAAGTCACCAACGTCAC
	rs4681159-F2	AGATGTGTATAAGAGACAGAAGTCACCAACGTCACTTTATATGGATCCCTTTGG
	rs4681159-R1	AGGCACAATATTGGTTGCAACAAATTCAATGAGAA
	rs4681159-R2	AGATGTGTATAAGAGACAGCAAATTCAATGAGAACAAATCAAAATGAAACCG
	rs4722459-F1	GCTCTCTCAAAGCTCCCAAATTTCAGC
	rs4722459-F2	AGATGTGTATAAGAGACAGAGCTCCCAAATTTCAGCTGGTCCCG
	rs4722459-R1	CTGGGAAGGGGTGGCAGTTGACAAC
	rs4722459-R2	AGATGTGTATAAGAGACAGAAGGGGTGGCAGTTGACAACTAGAACTG
	rs4741597-F1	TCCATCCTTTTATTCCGGCCCTGGTATTC
	rs4741597-F2	AGATGTGTATAAGAGACAGCCGGCCCTGGTATTCTCACCCATGCT
	rs4741597-R1	GCAGGGGAACGCTGCTATTATTGTTGTTAGCAC
	rs4741597-R2	AGATGTGTATAAGAGACAGGCTATTATTGTTGTTAGCACAGTTGCAGTCAGA
	rs4778845-F1	CAATCACACCAGTCTCAAGAGGGGCAG
	rs4778845-F2	AGATGTGTATAAGAGACAGACCAGTCTCAAGAGGGGCAGCACTTGGC
	rs4778845-R1	CATGGACATTGTGACTTGTATGGCCCG
	rs4778845-R2	AGATGTGTATAAGAGACAGGTGACTTGTATGGCCCGGAAGTTGACCCT
	rs4798138-F1	CCATGCCATTCCATCTTGCTGACTG
	rs4798138-F2	AGATGTGTATAAGAGACAGGCCATTCCATCTTGCTGACTGGTACTGAT
	rs4798138-R1	GCAAGCAGCACTGCACTGTTGTGAG
	rs4798138-R2	AGATGTGTATAAGAGACAGGCACTGCACTGTTGTGAGGAAAATACCC
	rs4810395-F1	CCCTTCTGGCATCAGGTCCCCTACTTCC
	rs4810395-F2	AGATGTGTATAAGAGACAGTCAGGTCCCCTACTTCCCACCCTCCT
	rs4810395-R1	CCTGGAGCAGGAGCCTGGTGATGAG
	rs4810395-R2	AGATGTGTATAAGAGACAGCCTGGTGATGAGGCTGTGACAATTGTTGG
	rs4877061-F1	AACCGCACAGCCTGCCTTCACACAG
	rs4877061-F2	AGATGTGTATAAGAGACAGCCTTCACACAGGGAGGCTGGGTACACATG
	rs4877061-R1	TCTGATGCAGATGCCCACTATCTGCAGTG
	rs4877061-R2	AGATGTGTATAAGAGACAGATGCCCACTATCTGCAGTGCACTCACC
	rs4884317-F1	GACATGGGCCCTAACCTTTGCTTCTG
	rs4884317-F2	AGATGTGTATAAGAGACAGGGCCCTAACCTTTGCTTCTGGGTTTCATTAG
	rs4884317-R1	CGCCCTGTGAGATGATCAGAGCTTGA
	rs4884317-R2	AGATGTGTATAAGAGACAGCTGTGAGATGATCAGAGCTTGAGCTCTTCTCAGG
	rs4891524-F1	AGAGCCAGGCTGCTCACATTACAGC
	rs4891524-F2	AGATGTGTATAAGAGACAGAGCCAGGCTGCTCACATTACAGCATGTT
	rs4891524-R1	TGGAGAGTAACCTGCGTGGAAGGATTC
	rs4891524-R2	AGATGTGTATAAGAGACAGACCTGCGTGGAAGGATTCTGCTGTG
	rs552139-F1	AGGGGTTTCAGCGAGATTAACTCCTAGCC
	rs552139-F2	AGATGTGTATAAGAGACAGTCCTAGCCCTCGATAATGTCAGTGATCC
	rs552139-R1	CCCCTGTGGTCCCCACAGAAAGCTG
	rs552139-R2	AGATGTGTATAAGAGACAGCCCACAGAAAGCTGCACGCATGATC
	rs55896163-F1	ACCGTGCCCTGAGTGAGTCAAGGCTGA
	rs55896163-F2	AGATGTGTATAAGAGACAGCCCTGAGTGAGTCAAGGCTGAAGGC
	rs55896163-R1	CTGCCCACCTTAGAGCCACACGGAG
	rs55896163-R2	AGATGTGTATAAGAGACAGAGAGCCACACGGAGCCCTCTGTGTG
	rs57049018-F1	GGACCACCTGGAGCTTTGAGGACACTCTC
	rs57049018-F2	AGATGTGTATAAGAGACAGACCTGGAGCTTTGAGGACACTCTCTTAATG
	rs57049018-R1	TGGGGGAAAGAAGGGCTGAATAGGTC
	rs57049018-R2	AGATGTGTATAAGAGACAGAGGGCTGAATAGGTCCCATAGCCTGC
	rs59600142-F1	TGCTGCTCAGAGAAGTGGCCCCTAAG
	rs59600142-F2	AGATGTGTATAAGAGACAGAGAGAAGTGGCCCCTAAGCACACAGAACG
	rs59600142-R1	TGCACCAGAGGGATTCCTAAATGCTTTG
	rs59600142-R2	AGATGTGTATAAGAGACAGGGGATTCCTAAATGCTTTGTCTTCATCC
	rs606283-F1	GGTGACTGGCTTGCTGGTAAGCAGAG
	rs606283-F2	AGATGTGTATAAGAGACAGGCTTGCTGGTAAGCAGAGATCCCTGG
	rs606283-R1	CTCTTCACTCCTCTCCACTCTTGCTCTTCC
	rs606283-R2	AGATGTGTATAAGAGACAGCCTCTCCACTCTTGCTCTTCCTTTTTGC
	rs6081706-F1	ATTTGTGGCTCATTATCGACTCATGTCCA
	rs6081706-F2	AGATGTGTATAAGAGACAGCGACTCATGTCCAGTTCCCTCTTTAGTTCC
	rs6081706-R1	ATGAAGTGCCTCTGAATGCCAGGCAC
	rs6081706-R2	AGATGTGTATAAGAGACAGTGCCAGGCACCATGTGAATGAGAAC
	rs6098-F1	CCATTCATCCTTCCGCTCTCTCAGC
	rs6098-F2	AGATGTGTATAAGAGACAGCCTTCCGCTCTCTCAGCTCTGCAATC
	rs6098-R1	CCCGGAAGCTCGCAGACTTCTCAC
	rs6098-R2	AGATGTGTATAAGAGACAGCGCAGACTTCTCACCAAACAGCTTATTGAC
	rs62214453-F1	AGTGCCGGAGCGTGAACAATGGGG
	rs62214453-F2	AGATGTGTATAAGAGACAGAATGGGGTGCAGGCGGCCAAGT
	rs62214453-R1	CCATCCCCGCATGTTCGAGGGACAC
	rs62214453-R2	AGATGTGTATAAGAGACAGAGGGACACTGTGGTGTCACGGGCTC
	rs66995268-F1	GCTGTTGCAAAGCTGCTCACACTCA
	rs66995268-F2	AGATGTGTATAAGAGACAGTGCAAAGCTGCTCACACTCATCTGC
	rs66995268-R1	GCGCAGCCAGTGTTGAGCTACAATGGAG
	rs66995268-R2	AGATGTGTATAAGAGACAGTGGAGAACAAGTGTATGGCAGCTGC
	rs690089-F1	CGTGCAGTGAGAGGAAAGCTAAGGCAAC
	rs690089-F2	AGATGTGTATAAGAGACAGAAGGCAACTTACTGTCCTTGCTGGAACC
	rs690089-R1	CTCCTGTTTCCGTGGGGCCTACAAG
	rs690089-R2	AGATGTGTATAAGAGACAGTTCCGTGGGGCCTACAAGCCAG
	rs7029391-F1	GCAGCAGAGACTATGGCACAGAGAGAAGG
	rs7029391-F2	AGATGTGTATAAGAGACAGTGGCACAGAGAGAAGGCCTGGAAATG
	rs7029391-R1	AGACCAAGTGTGGGATCTACCATGGATCA
	rs7029391-R2	AGATGTGTATAAGAGACAGCTACCATGGATCAGAAGCCCTGCTGATG
	rs713876-F1	GGGTCTGTGCTTCTTTGTGGCCCAGAAC
	rs713876-F2	AGATGTGTATAAGAGACAGTGTGGCCCAGAACAAATTAGTGGGG
	rs713876-R1	GGGCCTTCTTTCCCTGTGGCAAGTCAC
	rs713876-R2	AGATGTGTATAAGAGACAGCCTGTGGCAAGTCACACCTTCCAGAG
	rs7223997-F1	TTGACTGAATGACAGATGAATGGTCCTGG
	rs7223997-F2	AGATGTGTATAAGAGACAGGATGAATGGTCCTGGAAATCAACAGCCC
	rs7223997-R1	CCTGCCTCTCCTGCTGCTTCTTGGTCAC
	rs7223997-R2	AGATGTGTATAAGAGACAGCTGCTGCTTCTTGGTCACCATTTTCTGG
	rs7241753-F1	TGAGCCCCTTGGGGAAGAGGAGAC
	rs7241753-F2	AGATGTGTATAAGAGACAGCCTTGGGGAAGAGGAGACTCCCTGG
	rs7241753-R1	CCGCTAGGCTTTCTGCAAACAGTGC
	rs7241753-R2	AGATGTGTATAAGAGACAGCTGCAAACAGTGCTTCAGTAAAACCTAGGA
	rs72627234-F1	GTTCATCAAAGTTCAAATCATGATAAGAGATCCGG
	rs72627234-F2	AGATGTGTATAAGAGACAGGAGATCCGGCATGAAATGGGAGGCTG
	rs72627234-R1	CTGAGCTCACATAACCTCAAGAATCATAAACATGC
	rs72627234-R2	AGATGTGTATAAGAGACAGCACATAACCTCAAGAATCATAAACATGCCAACC
	rs72628013-F1	TCACTTTCTCTCAGGCACTGGATCTATCCATAG
	rs72628013-F2	AGATGTGTATAAGAGACAGTCTCAGGCACTGGATCTATCCATAGGCAA
	rs72628013-R1	TGTGACTGTAATGCATATGGAAATGAAAAGGG
	rs72628013-R2	AGATGTGTATAAGAGACAGTGTAATGCATATGGAAATGAAAAGGGGCTACTC
	rs7325598-F1	CTTCATCAGCACAGTGACAAACCCCA
	rs7325598-F2	AGATGTGTATAAGAGACAGCAGCACAGTGACAAACCCCAAAGGAG
	rs7325598-R1	GTGCCCCACTCTGAGCCCTGGACAT
	rs7325598-R2	AGATGTGTATAAGAGACAGAGCCCTGGACATAGGAGTCAGTCCA
	rs7327688-F1	CCCCAGGTATAGCATGTTTACCAGAAGCAC
	rs7327688-F2	AGATGTGTATAAGAGACAGCCAGGTATAGCATGTTTACCAGAAGCACTTTCTGG
	rs7327688-R1	CCAACTCCAGCCTTTACCCCCAACAATAG
	rs7327688-R2	AGATGTGTATAAGAGACAGTACCCCCAACAATAGAGCCTGAGAACTCTTCTTGA
	rs7356742-F1	GGATGCAGATGTGGCCCAACAGAAC
	rs7356742-F2	AGATGTGTATAAGAGACAGAGATGTGGCCCAACAGAACATAATCCAGCTAC
	rs7356742-R1	GCAGGTGGCATTTGAACTGGGCCTTAC
	rs7356742-R2	AGATGTGTATAAGAGACAGCATTTGAACTGGGCCTTACAAGCCACTC
	rs7491694-F1	GGACAAAGACTGGACAACACTGCCATC
	rs7491694-F2	AGATGTGTATAAGAGACAGCACTGCCATCTGGTGGTTATAATGAAGGTG
	rs7491694-R1	GCAGGCTGACGTCACCCTCTTTTCC
	rs7491694-R2	AGATGTGTATAAGAGACAGCGTCACCCTCTTTTCCTTCAAGATGGTC
	rs7494718-F1	CTGCCACTGAGGAACATGTCCTCCAAAGG
	rs7494718-F2	AGATGTGTATAAGAGACAGTGTCCTCCAAAGGGAGAGACATTGAGTG
	rs7494718-R1	TCCTGACCCTGCTCCTCCCAGCTTG
	rs7494718-R2	AGATGTGTATAAGAGACAGTCCCAGCTTGCAGCCTGCTCCCTGAC
	rs7982445-F1	CGCTGGCCACCAAGCCTTAACACC
	rs7982445-F2	AGATGTGTATAAGAGACAGCTGGCCACCAAGCCTTAACACCAAGC
	rs7982445-R1	GCTTTTGGAGGGAAGCGATAAACGTGAGC
	rs7982445-R2	AGATGTGTATAAGAGACAGGGGAAGCGATAAACGTGAGCCCAGGAATC
	rs7993465-F1	TCAGATTCATCGTAACTGCCTTGCTGC
	rs7993465-F2	AGATGTGTATAAGAGACAGCGTAACTGCCTTGCTGCCCTCAGTAG
	rs7993465-R1	GACAGCAGGAAATGGACAGAATTGTTGC
	rs7993465-R2	AGATGTGTATAAGAGACAGAATGGACAGAATTGTTGCCTCTCCAGC
	rs7996044-F1	TAGTCTAAGAGTGTTCGCATGGCCGAGG
	rs7996044-F2	AGATGTGTATAAGAGACAGCGAGGACGCTTTCGCTGCGAGTTT
	rs7996044-R1	TGGTCCCTGAGCACGAGGAGACGAAGT
	rs7996044-R2	AGATGTGTATAAGAGACAGCCCTGAGCACGAGGAGACGAAGTTAATG
	rs8086404-F1	ACCACTCTCTTCCTCCCCGTCTACTTGG
	rs8086404-F2	AGATGTGTATAAGAGACAGCCTCCCCGTCTACTTGGTGAACAGG
	rs8086404-R1	CACAGCACTGGCTTCCCTTTCCTTC
	rs8086404-R2	AGATGTGTATAAGAGACAGGGCTTCCCTTTCCTTCCACACTGG
	rs8090707-F1	GTCAAGGAAGCCTTCTGCAACCTGAAG
	rs8090707-F2	AGATGTGTATAAGAGACAGGGAAGCCTTCTGCAACCTGAAGTTGA
	rs8090707-R1	GGTCTGCTGCAGTTTCCCTCCTTGA
	rs8090707-R2	AGATGTGTATAAGAGACAGTGCAGTTTCCCTCCTTGAAGAGGCTC
	rs8131276-F1	CGTGGAAGTGAGAAGCCAGCAGGAGC
	rs8131276-F2	AGATGTGTATAAGAGACAGAGGAGCAGCTGGGGGCTGTCTGCAAG
	rs8131276-R1	CGGGGTCTATGGCCCAACAGTCC
	rs8131276-R2	AGATGTGTATAAGAGACAGCTATGGCCCAACAGTCCCCTCCCTC
	rs8192865-F1	TGAGCAAATGGATAAGCAGCCAGAGATG
	rs8192865-F2	AGATGTGTATAAGAGACAGGGATAAGCAGCCAGAGATGAGAGAAACGG
	rs8192865-R1	ACGCTGTGCAGAGACGTAGCCAGATGTCA
	rs8192865-R2	AGATGTGTATAAGAGACAGGCCAGATGTCAGGAAGGAGGGAGAGCTTG
	rs927550-F1	GGTGTGCCAGGCAAGCCAAGTGG
	rs927550-F2	AGATGTGTATAAGAGACAGAGGCAAGCCAAGTGGAGGGGAGGAC
	rs927550-R1	CTGTGCCTCTTTAGACAGCGGCCATGTCC
	rs927550-R2	AGATGTGTATAAGAGACAGAGCGGCCATGTCCCCAACGCTAC
	rs9315729-F1	TCTCTGGGGCTCAAGCATTAGCTGC
	rs9315729-F2	AGATGTGTATAAGAGACAGGGGCTCAAGCATTAGCTGCTCCTCATT
	rs9315729-R1	GCAGTGCCACACGTGTCTGCATG
	rs9315729-R2	AGATGTGTATAAGAGACAGGCCACACGTGTCTGCATGGACCTG
	rs9319941-F1	CCACAAGGAGTAAACTCATGGAGACCCAC
	rs9319941-F2	AGATGTGTATAAGAGACAGTGGAGACCCACGGCCACAAGTAGAC
	rs9319941-R1	CGGGAGTTCACATGCATCTGGACTAAAG
	rs9319941-R2	AGATGTGTATAAGAGACAGGCATCTGGACTAAAGAGCTTCCTGGGAAG
	rs9516247-F1	TGAGGGTCAAATGAGGGGAGCTTGC
	rs9516247-F2	AGATGTGTATAAGAGACAGCAAATGAGGGGAGCTTGCAGACTGA
	rs9516247-R1	TGTCCAAGGCTACATCCTGTGGGG
	rs9516247-R2	AGATGTGTATAAGAGACAGCCAAGGCTACATCCTGTGGGGAGAG
	rs9548639-F1	CAAGTGCCTGGAAGTCTACCACCTGAGATTAG
	rs9548639-F2	AGATGTGTATAAGAGACAGGCCTGGAAGTCTACCACCTGAGATTAGTTTATCTC
	rs9548639-R1	CAATTGCAGTGAAGCATTGAGTGCCTG
	rs9548639-R2	AGATGTGTATAAGAGACAGGCAGTGAAGCATTGAGTGCCTGCTAGTTAC
	rs9551089-F1	CTGTCTGGGTGGTTTCACGGCTGG
	rs9551089-F2	AGATGTGTATAAGAGACAGGTTTCACGGCTGGGGCACAGGTG
	rs9551089-R1	CCAGAACCCTTCTGTGATTCCAGGAGAAC
	rs9551089-R2	AGATGTGTATAAGAGACAGCCAGGAGAACCAGCTGCTTACGTCCATGA
	rs9564944-F1	CACCTGGACTTACATGACTTCAAGTGAATTGTGG
	rs9564944-F2	AGATGTGTATAAGAGACAGTGACTTCAAGTGAATTGTGGAGCTTTTGTTCAC
	rs9564944-R1	AAGGAGCCCCATCACTCACTCTGGCTCTATC
	rs9564944-R2	AGATGTGTATAAGAGACAGCCCCATCACTCACTCTGGCTCTATCACCT
	rs9569557-F1	GTAGAACAATATTTGGCATTTGAAAAATCCAGTAG
	rs9569557-F2	AGATGTGTATAAGAGACAGGGCATTTGAAAAATCCAGTAGAAAAATGGGGTAG
	rs9569557-R1	GCAGCAACTGTCCACCCAGTCGTTATC
	rs9569557-R2	AGATGTGTATAAGAGACAGGCAACTGTCCACCCAGTCGTTATCACTATTC
	rs9574094-F1	GACAGGGCCCAAGCTGTCATGTCCTC
	rs9574094-F2	AGATGTGTATAAGAGACAGCCAAGCTGTCATGTCCTCAGTGGGTTGT
	rs9574094-R1	CATGGCAATAACAAATTTTCTGCCTTTTGTGATG
	rs9574094-R2	AGATGTGTATAAGAGACAGGCCTTTTGTGATGCTGGGAAAAATGTACC
	rs9578920-F1	GTGATCCAAAAGCTTACCTGTAAATCCCG
	rs9578920-F2	AGATGTGTATAAGAGACAGCCTGTAAATCCCGCAAATCAAGCATCAG
	rs9578920-R1	CACAGCAACACGAAGCAAAGACTAGCATC
	rs9578920-R2	AGATGTGTATAAGAGACAGCACGAAGCAAAGACTAGCATCTCAGGACTG
	rs963638-F1	GAATGTGGCCAAAAAGAAATGGCTTATCAC
	rs963638-F2	AGATGTGTATAAGAGACAGGTGGCCAAAAAGAAATGGCTTATCACAGATTG
	rs963638-R1	GTGAAAAGATCATAGAAGCAACCTCCCAAGTC
	rs963638-R2	AGATGTGTATAAGAGACAGGAAGCAACCTCCCAAGTCTGAGTGATTG
	rs9670702-F1	GCAAGATATCCAGAGACAGCAGCTCTGG
	rs9670702-F2	AGATGTGTATAAGAGACAGCCAGAGACAGCAGCTCTGGAGCTCA
	rs9670702-R1	TGTCCCAGGTATCAATCTGGGGTTTG
	rs9670702-R2	AGATGTGTATAAGAGACAGCCCAGGTATCAATCTGGGGTTTGTCTTTC
	rs9974246-F1	TCAGGCCAGGAAATGAAGACTTGAAGG
	rs9974246-F2	AGATGTGTATAAGAGACAGGGCCAGGAAATGAAGACTTGAAGGAATCC
	rs9974246-R1	CACCCTGGTAGATGCCCACGCAC
	rs9974246-R2	AGATGTGTATAAGAGACAGTGCCCACGCACCTTGAGATCAGAGG
	rs9976694-F1	CACTCTGGGATACACCCCAGCCATC
	rs9976694-F2	AGATGTGTATAAGAGACAGCAGCCATCACACCCAAATTATCCATTCG
	rs9976694-R1	GAGGGGTTTTTCCTCCTGAAGCTCAG
	rs9976694-R2	AGATGTGTATAAGAGACAGGGGGTTTTTCCTCCTGAAGCTCAGAATAC
	rs9981186-F1	CAGTCTCTCCCACTTCAAAGCCATACCCA
	rs9981186-F2	AGATGTGTATAAGAGACAGCCCACTTCAAAGCCATACCCAAAGGC
	rs9981186-R1	CTGCTCCGCATCAGAGGTCATGCAC
	rs9981186-R2	AGATGTGTATAAGAGACAGATCAGAGGTCATGCACGTGGATCTGGAGA
	rs9981293-F1	CTGCAGCCTCTTGTGTCATTTCAGAAGA
	rs9981293-F2	AGATGTGTATAAGAGACAGTTCAGAAGAAAGTGCCATATGCCCATTG
	rs9981293-R1	TGCAAATAACAGAACGAGTGGTGACCAAG
	rs9981293-R2	AGATGTGTATAAGAGACAGCAGAACGAGTGGTGACCAAGAGTCAGG
	rs999790-F1	GGGACTGTCCTCCCCAAAGAGCC
	rs999790-F2	AGATGTGTATAAGAGACAGCCTCCCCAAAGAGCCTGCAAGTGTGC
	rs999790-R1	GAGCCCCTTCCAGTGGGGAAAATG
	rs999790-R2	AGATGTGTATAAGAGACAGCCAGTGGGGAAAATGACATTGGAATGCG

## Sheet: Table S4
	Table S4. Primers used for β-thalassemia in cfBEST.
	A. Primers for 16 common β-thalassemia mutations.			B. The locus information of 16 common β-thalassemia mutations.
	Primer	Sequence		Chromosome	Start	End	Mutation site	Primer group
	HBB-F1-1	CCCTAGGGTTGGCCAATCTACTCCCAGG		Chr11	5248351	5248351	HBB:c.−100G>A	1
	HBB-F2-1	AGATGTGTATAAGAGACAGGGCCAATCTACTCCCAGGAGCAGGGAG		Chr11	5248330	5248330	HBB:c.-79A>G	1
	HBB-R1-1	GCTAGTGAACACAGTTGTGTCAGAAGCAAATG		Chr11	5248329	5248329	HBB:c.-78A>G	1
	HBB-R2-1	AGATGTGTATAAGAGACAGCACAGTTGTGTCAGAAGCAAATGTAAGCAAT		Chr11	5248329	5248329	HBB:c.-78A>C	1
	HBB-F1-2	CATGGTGCATCTGACTCCTGAGGAGAAGT		Chr11	5248207	5248206	HBB:c.45_46insG	2
	HBB-F2-2	AGATGTGTATAAGAGACAGTCTGACTCCTGAGGAGAAGTCTGCCG		Chr11	5248200	5248200	HBB:c.52A>T	2
	HBB-R1-2	CCCAGGGCCTCACCACCAACTT		Chr11	5248173	5248173	HBB:c.79G>A	3
	HBB-R2-2	AGATGTGTATAAGAGACAGCCTCACCACCAACTTCATCCACGTTCACC		Chr11	5248168	5248167	HBB:c.84_85insC	3
	HBB-F1-3	CTGAGGAGAAGTCTGCCGTTACTGCCCT		Chr11	5248159	5248159	HBB:c.92+1G>T	3
	HBB-F2-3	AGATGTGTATAAGAGACAGCCCTGTGGGGCAAGGTGAACGTGGAT		Chr11	5247996	5247993	HBB:c.126_129delCTTT	4
	HBB-R1-3	CCCAGTTTCTATTGGTCTCCTTAAACCTG		Chr11	5247996	5247993	HBB:c.126_130delCTTT;insA	4
	HBB-R2-3	AGATGTGTATAAGAGACAGCCAGTTTCTATTGGTCTCCTTAAACCTGTCTTG		Chr11	5247992	5247992	HBB:c.130G>T	4
	HBB-F1-4	TCTGATAGGCACTGACTCTCTCTGCCTATTGG		Chr11	5247906	5247905	HBB:c.216_217insA	5
	HBB-F2-4	AGATGTGTATAAGAGACAGCTCTCTCTGCCTATTGGTCTATTTTCCCACCC		Chr11	5247906	5247905	HBB:c.216_217insT	5
	HBB-R1-4	AGCCTTCACCTTAGGGTTGCCCATAACAGC		Chr11	5247802	5247802	HBB:c.315+5G>C	6
	HBB-R2-4	AGATGTGTATAAGAGACAGCACCTTAGGGTTGCCCATAACAGCATCAGG		Chr11	5247153	5247153	HBB:c.316-197C>T	7
	HBB-F1-5	GGTGAAGGCTCATGGCAAGAAAGTGCTC
	HBB-F2-5	AGATGTGTATAAGAGACAGGTGAAGGCTCATGGCAAGAAAGTGCTC
	HBB-R1-5	AGTGTGGCAAAGGTGCCCTTGAGG
	HBB-R2-5	AGATGTGTATAAGAGACAGTGGCAAAGGTGCCCTTGAGGTTGT
	HBB-F1-6	CACTGTGACAAGCTGCACGTGGATCCTG
	HBB-F2-6	AGATGTGTATAAGAGACAGAAGCTGCACGTGGATCCTGAGAACTTCAG
	HBB-F1-7	GCCTCTTTGCACCATTCTAAAGAATAACAGTG
	HBB-F2-7	AGATGTGTATAAGAGACAGGCACCATTCTAAAGAATAACAGTGATAATTTCTGG

## Sheet: Table S5
	Table S5. Information about individuals whose DNA was used in the optimization study.
	A. Heterozygous carriers for β-thalassemia mutations.
	B. Homozygous mutation patients
	C. Infromation of preganant women whose cfDNA was used in the minimal fetal DNA fraction determination
	Note: N denotes a normal wild-type allele.
	A. Heterozygous carriers and healthy volunteers
	Sample ID	Genotype	Age	Gender	Blood collection date
	FS260	HBB:c.126_129delCTTT/N	23	Female	2016-08-25
	GX017	HBB:c.126_129delCTTT/N	24	Female	2015-01-06
	GX151	HBB:c.126_129delCTTT/N	31	Male	2015-03-16
	NF378	HBB:c.126_129delCTTT/N	25	Female	2015-11-19
	NF417	HBB:c.126_129delCTTT/N	29	Female	2016-01-06
	NF532	HBB:c.126_129delCTTT/N	31	Male	2017-09-07
	NF533	HBB:c.126_129delCTTT/N	32	Male	2017-09-07
	NF534	HBB:c.126_129delCTTT/N	41	Male	2017-09-07
	GX081	HBB:c.130G>T/N	34	Female	2015-02-02
	GX112	HBB:c.130G>T/N	23	Male	2015-03-16
	GX526	HBB:c.130G>T/N	32	Female	2016-05-27
	NF450	HBB:c.130G>T/N	36	Female	2016-05-19
	GX222	HBB:c.130G>T/N	26	Male	2015-11-16
	GX005	HBB:c.216_217insA/N	25	Female	2014-12-29
	NF411	HBB:c.216_217insA/N	30	Male	2016-01-06
	NF427	HBB:c.216_217insA/N	34	Male	2016-03-24
	NF540	HBB:c.216_217insA/N	35	Male	2017-09-07
	GX425	HBB:c.216_217insA/N	26	Female	2016-04-01
	NF412	HBB:c.316-197C>T/N	38	Female	2016-01-06
	NF414	HBB:c.316-197C>T/N	32	Female	2016-01-06
	NF426	HBB:c.316-197C>T/N	26	Male	2016-03-24
	NF442	HBB:c.316-197C>T/N	27	Male	2016-04-28
	NF448	HBB:c.316-197C>T/N	27	Male	2016-05-19
	NF452	HBB:c.316-197C>T/N	36	Male	2016-05-26
	NF458	HBB:c.316-197C>T/N	36	Male	2016-05-19
	NF472	HBB:c.316-197C>T/N	29	Male	2016-08-25
	NF487	HBB:c.316-197C>T/N	29	Female	2016-09-01
	NF500	HBB:c.316-197C>T/N	26	Male	2016-11-17
	FS051	HBB:c.52A>T/N	28	Female	2015-07-30
	FS133	HBB:c.52A>T/N	30	Female	2016-02-26
	GX003	HBB:c.52A>T/N	36	Female	2014-12-29
	GX165	HBB:c.52A>T/N	35	Female	2015-09-18
	GX178	HBB:c.52A>T/N	21	Female	2015-09-18
	NF393	HBB:c.52A>T/N	33	Male	2015-12-10
	NF536	HBB:c.52A>T/N	33	Male	2017-09-07
	FS206	HBB:c.-78A>G/N	18	Female	2016-07-23
	GX100	HBB:c.-78A>G/N	24	Female	2015-02-25
	NF528	HBB:c.-78A>G/N	32	Male	2016-11-30
	NF541	HBB:c.-78A>G/N	30	Male	2017-09-07
	NF422	HBB:c.-78A>G/N	28	Female	2016-09-26
	RH051	HBB:c.79G>A/N	32	Male	2015-10-08
	RH027	HBB:c.79G>A/N	32	Male	2015-12-21
	RH009	HBB:c.79G>A/N	28	Male	2015-12-21
	RH057	HBB:c.79G>A/N	25	Male	2016-08-04
	RH039	HBB:c.79G>A/N	29	Male	2016-08-04
	GX077	HBB:c.79G>A/N	28	Female	2015-02-02
	GX105	HBB:c.79G>A/N	26	Female	2015-03-04
	NF409	HBB:c.-79A>G/N	29	Female	2015-12-10
	NF428	HBB:c.-79A>G/N	23	Male	2016-03-31
	NF447	HBB:c.-79A>G/N	25	Male	2016-05-12
	NF365	HBB:c.84_85insC	23	Female	2015-06-25
	NF400	HBB:c.84_85insC	24	Male	2015-12-10
	NF476	HBB:c.84_85insC	26	Male	2016-08-25
	NF492	HBB:c.84_85insC	25	Male	2016-10-13
	RH044	HBB:c.92+1G>T	25	Male	2016-04-13
	GX376	HBB:c.92+1G>T	32	Female	2016-03-08
	GX468	HBB:c.92+1G>T	33	Female	2016-04-27
	RHWL16001	N/N	25	Male	2016-06-05
	RHWL16002	N/N	25	Male	2016-06-05
	RHWL16003	N/N	28	Male	2016-06-05
	RHWL16004	N/N	27	Male	2016-06-05
	RHWL16005	N/N	26	Male	2016-06-05
	B. Homozygous mutation patients
	Sample ID	Genotype	Age	Gender	Blood collection time
	HY001	HBB:c.126_129delCTTT/HBB:c.126_129delCTTT	/	Female	2017-01-06
	HY002	HBB:c.52A>T/HBB:c.52A>T	/	Male	2017-01-06
	HY003	HBB:c.316-197C>T/HBB:c.316-197C>T	7	Male	2017-06-28
	HY004	HBB:c.-78A>G/HBB:c.-78A>G	3	Male	2015-03-07
	C. Infromation of preganant women whose cfDNA was used in the minimal fetal DNA fraction determination. (IMD: invasive molecular diagnosis)
	Sample ID	Fetal genotype by IMD	Maternal genotype	Paternal genotype	Maternal age	Gestational weeks	Blood collection time
	FS054	N/N	HBB:c.126_129delCTTT/N	N/N	24	18	2015-07-30
	FS106	N/N	HBB:c.126_129delCTTT/N	N/N	23	22	2015-12-08
	FS110	N/N	HBB:c.126_129delCTTT/N	N/N	26	18	2015-12-23
	FS129	N/N	HBB:c.126_129delCTTT/N	N/N	27	18	2016-01-20
	FS143	N/N	HBB:c.126_129delCTTT/N	HBB:c.126_129delCTTT/N	24	18	2016-03-04
	FS144	N/N	HBB:c.126_129delCTTT/N	N/N	28	19	2016-03-09
	FS259	N/N	HBB:c.126_129delCTTT/N	N/N	18	18	2016-08-25
	FS292	N/N	HBB:c.126_129delCTTT/N	HBB:c.126_129delCTTT/N	31	19	2016-08-25
	GX014	N/N	HBB:c.126_129delCTTT/N	HBB:c.126_129delCTTT/N	20	12	2015-01-05
	GX015	N/N	HBB:c.126_129delCTTT/N	N/N	33	12.4286	2015-01-06
	GX039	N/N	HBB:c.126_129delCTTT/N	N/N	24	12	2014-12-18
	GX081	N/N	HBB:c.126_129delCTTT/N	N/N	34	18.5714	2015-02-02
	GX105	N/N	HBB:c.126_129delCTTT/N	N/N	26	12	2015-03-04
	GX112	N/N	HBB:c.126_129delCTTT/N	N/N	29	12	2015-03-16
	GX234	N/N	HBB:c.126_129delCTTT/N	N/N	25	21	2015-11-24
	GX348	N/N	HBB:c.126_129delCTTT/N	N/N	31	12	2016-02-19
	GX359	N/N	HBB:c.126_129delCTTT/N	HBB:c.126_129delCTTT/N	27	12	2016-03-28
	GX419	N/N	HBB:c.126_129delCTTT/N	N/N	28	12.7143	2016-04-19
	GX457	N/N	HBB:c.126_129delCTTT/N	N/N	31	12.7143	2016-04-22
	GX526	N/N	HBB:c.126_129delCTTT/N	N/N	32	12	2016-05-27
	GX530	N/N	HBB:c.126_129delCTTT/N	N/N	30	12.4286	2016-05-27
	NF388	N/N	HBB:c.126_129delCTTT/N	N/N	28	11.8571	2015-11-19
	NF416	N/N	HBB:c.126_129delCTTT/N	N/N	26	12.7143	2015-11-26
	NF449	N/N	HBB:c.126_129delCTTT/N	N/N	41	19.8571	2016-05-19
	NF512	N/N	HBB:c.126_129delCTTT/N	N/N	29	17.7143	2018-03-22
	NF537	N/N	HBB:c.126_129delCTTT/N	N/N	21	20.7143	2017-09-07
	NF574	N/N	HBB:c.126_129delCTTT/N	N/N	26	18.8571	2018-08-02
	FS039	HBB:c.126_129delCTTT/N	HBB:c.126_129delCTTT/N	N/N	26	25	2015-07-10
	FS049	HBB:c.126_129delCTTT/N	HBB:c.126_129delCTTT/N	HBB:c.126_129delCTTT/N	27	25	2015-07-30
	FS051	HBB:c.126_129delCTTT/N	HBB:c.126_129delCTTT/N	N/N	28	17	2015-07-30
	FS105	HBB:c.126_129delCTTT/N	HBB:c.126_129delCTTT/N	N/N	28	18	2015-12-05
	FS133	HBB:c.126_129delCTTT/N	HBB:c.126_129delCTTT/N	N/N	30	18	2016-02-26
	FS161	HBB:c.126_129delCTTT/N	HBB:c.126_129delCTTT/N	N/N	28	17	2016-04-20
	FS171	HBB:c.126_129delCTTT/N	HBB:c.126_129delCTTT/N	N/N	24	18	2016-05-12
	FS230	HBB:c.126_129delCTTT/N	HBB:c.126_129delCTTT/N	HBB:c.126_129delCTTT/N	28	19	2016-08-25
	GX233	HBB:c.126_129delCTTT/N	HBB:c.126_129delCTTT/N	N/N	30	23	2015-11-24
	GX244	HBB:c.126_129delCTTT/N	HBB:c.126_129delCTTT/N	N/N	28	12	2015-11-24
	GX263	HBB:c.126_129delCTTT/N	HBB:c.126_129delCTTT/N	N/N	21	21	2015-12-16
	GX287	HBB:c.126_129delCTTT/N	HBB:c.126_129delCTTT/N	N/N	29	15	2016-01-06
	GX498	HBB:c.126_129delCTTT/N	HBB:c.126_129delCTTT/N	N/N	43	12	2016-05-10
	NF378	HBB:c.126_129delCTTT/N	HBB:c.126_129delCTTT/N	N/N	28	20	2015-11-19
	NF392	HBB:c.126_129delCTTT/N	HBB:c.126_129delCTTT/N	N/N	33	13.7143	2015-11-19
	NF397	HBB:c.126_129delCTTT/N	HBB:c.126_129delCTTT/N	N/N	27	20.2857	2015-11-26
	NF402	HBB:c.126_129delCTTT/N	HBB:c.126_129delCTTT/N	HBB:c.126_129delCTTT/N	25	13.5714	2015-11-26
	NF406	HBB:c.126_129delCTTT/N	HBB:c.126_129delCTTT/N	N/N	29	13	2015-11-26
	NF407	HBB:c.126_129delCTTT/N	HBB:c.126_129delCTTT/N	N/N	29	29	2015-11-26
	NF428	HBB:c.126_129delCTTT/N	HBB:c.126_129delCTTT/N	N/N	25	13.4286	2016-03-31
	NF434	HBB:c.126_129delCTTT/N	HBB:c.126_129delCTTT/N	N/N	35	18.8571	2016-04-14
	NF437	HBB:c.126_129delCTTT/N	HBB:c.126_129delCTTT/N	N/N	25	19.5714	2016-04-21
	NF438	HBB:c.126_129delCTTT/N	HBB:c.126_129delCTTT/N	N/N	26	13.4286	2016-04-21
	NF439	HBB:c.126_129delCTTT/N	HBB:c.126_129delCTTT/N	N/N	33	13.5714	2016-04-21
	NF447	HBB:c.126_129delCTTT/N	HBB:c.126_129delCTTT/N	N/N	25	19.4286	2016-05-12
	NF467	HBB:c.126_129delCTTT/N	HBB:c.126_129delCTTT/N	N/N	27	23.8571	2016-07-21
	NF486	HBB:c.126_129delCTTT/N	HBB:c.126_129delCTTT/N	HBB:c.126_129delCTTT/N	38	13.7143	2016-09-22
	NF489	HBB:c.126_129delCTTT/N	HBB:c.126_129delCTTT/N	N/N	24	11	2016-09-22
	NF491	HBB:c.126_129delCTTT/N	HBB:c.126_129delCTTT/N	N/N	23	20.1429	2016-10-13
	NF507	HBB:c.126_129delCTTT/N	HBB:c.126_129delCTTT/N	N/N	33	13.4286	2016-12-22
	NF557	HBB:c.126_129delCTTT/N	HBB:c.126_129delCTTT/N	HBB:c.126_129delCTTT/N	27	12.7143	2018-02-01
	FS270	HBB:c.126_129delCTTT/HBB:c.126_129delCTTT	HBB:c.126_129delCTTT/N	HBB:c.126_129delCTTT/N	36	18.4286	2016-08-25
	GX008	HBB:c.126_129delCTTT/HBB:c.126_129delCTTT	HBB:c.126_129delCTTT/N	HBB:c.126_129delCTTT/N	28	13.4286	2015-01-05
	NF430	HBB:c.126_129delCTTT/HBB:c.126_129delCTTT	HBB:c.126_129delCTTT/N	HBB:c.126_129delCTTT/N	27	18	2016-04-05
	NF477	HBB:c.126_129delCTTT/HBB:c.126_129delCTTT	HBB:c.126_129delCTTT/N	HBB:c.126_129delCTTT/N	30	12.8571	2016-08-25
	NF480	HBB:c.126_129delCTTT/HBB:c.126_129delCTTT	HBB:c.126_129delCTTT/N	HBB:c.126_129delCTTT/N	23	12.5714	2016-09-01
	NF482	HBB:c.126_129delCTTT/HBB:c.126_129delCTTT	HBB:c.126_129delCTTT/N	HBB:c.126_129delCTTT/N	22	26.2857	2016-09-22
	NF483	HBB:c.126_129delCTTT/HBB:c.126_129delCTTT	HBB:c.126_129delCTTT/N	HBB:c.126_129delCTTT/N	28	12	2016-09-22
	NF517	HBB:c.126_129delCTTT/HBB:c.126_129delCTTT	HBB:c.126_129delCTTT/N	HBB:c.126_129delCTTT/N	34	12.4286	2018-03-22
	NF560	HBB:c.126_129delCTTT/HBB:c.126_129delCTTT	HBB:c.126_129delCTTT/N	HBB:c.126_129delCTTT/N	28	12.1429	2018-03-08

## Sheet: Table S6
	Table S6. Information about individuals whose DNA was used in the validation study.
	Note: N denotes a normal wild-type allele.
	Sample ID	Fetal genotype by IMD	Maternal genotype	Paternal genotype	Blood collection time	Gestational age	Maternal age
	FS213	HBB:c.126_129delCTTT/N	HBB:c.-78A>G/N	HBB:c.126_129delCTTT/N	2016-06-23	18	26
	FS227	N/N	HBB:c.316-197C>T/N	N/N	2016-07-12	24	22
	FS260	HBB:c.126_129delCTTT/N	HBB:c.126_129delCTTT/N	N/N	2016-08-25	21	23
	FS295	HBB:c.−100G>A/N	N/N	HBB:c.−100G>A/N	2016-11-16	18	27
	GX005	N/N	HBB:c.216_217insA/N	HBB:c.52A>T/N	2014-12-29	24	25
	GX017	N/N	HBB:c.126_129delCTTT/N	N/N	2015-01-06	18	24
	GX033	N/N	HBB:c.126_129delCTTT/N	HBB:c.52A>T/N	2015-01-16	18	19
	GX035	HBB:c.52A>T/N	HBB:c.52A>T/N	HBB:c.126_129delCTTT/N	2015-01-16	18	27
	GX045	HBB:c.126_129delCTTT/N	HBB:c.52A>T/N	HBB:c.126_129delCTTT/N	2015-01-19	12	34
	GX057	N/N	HBB:c.126_129delCTTT/N	HBB:c.52A>T/N	2015-01-23	12	24
	GX069	N/N	HBB:c.52A>T/N	N/N	2015-01-26	18	23
	GX093	N/N	HBB:c.52A>T/N	HBB:c.-78A>G/N	2015-02-06	12	21
	GX100	HBB:c.126_129delCTTT/N,HBB:c.-78A>G/N	HBB:c.-78A>G/N	HBB:c.126_129delCTTT/N	2015-02-25	12	24
	GX108	HBB:c.52A>T/N,HBB:c.-79A>G/N	HBB:c.52A>T/N	HBB:c.-79A>G/N	2015-03-06	12	30
	GX222	HBB:c.130G>T/N	HBB:c.216_217insA/N	HBB:c.130G>T/N	2015-11-16	12	25
	GX341	N/N	HBB:c.216_217insA/N	HBB:c.216_217insA/N	2016-02-15	12	32
	GX358	HBB:c.126_129delCTTT/N	HBB:c.52A>T/N	HBB:c.126_129delCTTT/N	2016-02-29	12	34
	GX361	HBB:c.126_129delCTTT/N	HBB:c.126_129delCTTT/N	HBB:c.52A>T/N	2016-03-01	12	26
	GX372	N/N	HBB:c.126_129delCTTT/N	N/N	2016-03-07	12	31
	GX373	HBB:c.126_129delCTTT/N	HBB:c.126_129delCTTT/N	HBB:c.316-197C>T/N	2016-03-07	12	28
	GX387	HBB:c.-78A>G/N	HBB:c.52A>T/N	HBB:c.-78A>G/N	2016-03-14	12	22
	GX397	N/N	HBB:c.126_129delCTTT/N	HBB:c.126_129delCTTT/N	2016-03-16	12	26
	GX400	HBB:c.-78A>G/N	HBB:c.126_129delCTTT/N	HBB:c.-78A>G/N	2016-03-21	12	27
	GX407	HBB:c.126_129delCTTT/N,HBB:c.216_217insA/N	HBB:c.126_129delCTTT/N	HBB:c.216_217insA/N	2016-03-22	12	28
	GX413	N/N	HBB:c.126_129delCTTT/N	HBB:c.126_129delCTTT/N	2016-03-28	12	28
	GX425	HBB:c.216_217insA/N,HBB:c.92+1G>T/N	HBB:c.216_217insA/N	HBB:c.92+1G>T/N	2016-04-01	12	26
	GX426	N/N	HBB:c.316-197C>T/N	HBB:c.126_129delCTTT/N	2016-04-01	12	28
	GX427	HBB:c.126_129delCTTT/N	HBB:c.126_129delCTTT/N	HBB:c.216_217insA/N	2016-04-01	12	23
	GX430	HBB:c.126_129delCTTT/HBB:c.126_129delCTTT	HBB:c.126_129delCTTT/N	HBB:c.126_129delCTTT/N	2016-04-01	12	27
	GX435	HBB:c.-78A>G/N	HBB:c.52A>T/N	HBB:c.-78A>G/N	2016-04-06	12	26
	GX439	HBB:c.79G>A/N	HBB:c.79G>A/N	HBB:c.126_129delCTTT/N	2016-04-12	12	32
	GX441	HBB:c.126_129delCTTT/N	HBB:c.216_217insA/N	HBB:c.126_129delCTTT/N	2016-04-12	12	25
	GX445	HBB:c.126_129delCTTT/N	HBB:c.126_129delCTTT/N	HBB:c.52A>T/N	2016-04-15	12	19
	GX449	N/N	HBB:c.52A>T/N	HBB:c.126_129delCTTT/N	2016-04-18	12	37
	GX456	HBB:c.126_129delCTTT/N	HBB:c.216_217insA/N	HBB:c.126_129delCTTT/N	2016-04-20	12	28
	GX458	HBB:c.126_129delCTTT/N	HBB:c.52A>T/N	HBB:c.126_129delCTTT/N	2016-04-22	12	27
	GX459	N/N	HBB:c.126_129delCTTT/N	HBB:c.52A>T/N	2016-04-22	12	26
	GX462	N/N	HBB:c.79G>A/N	HBB:c.126_129delCTTT/N	2016-04-25	12	31
	GX463	HBB:c.-78A>G/N	HBB:c.216_217insA/N	HBB:c.-78A>G/N	2016-04-26	12	28
	GX465	HBB:c.126_129delCTTT/N	HBB:c.126_129delCTTT/N	HBB:c.52A>T/N	2016-04-26	12	25
	GX466	HBB:c.126_129delCTTT/N	HBB:c.126_129delCTTT/N	HBB:c.126_129delCTTT/N	2016-04-27	12	32
	GX468	HBB:c.126_129delCTTT/N	HBB:c.92+1G>T/N	HBB:c.126_129delCTTT/N	2016-04-27	12	33
	GX469	N/N	HBB:c.-78A>G/N	HBB:c.52A>T/N	2016-04-29	12	25
	GX475	HBB:c.126_129delCTTT/N	HBB:c.126_129delCTTT/N	HBB:c.52A>T/N	2016-05-03	12	26
	GX476	HBB:c.126_129delCTTT/N,HBB:c.52A>T/N	HBB:c.126_129delCTTT/N	HBB:c.52A>T/N	2016-05-03	12	27
	GX482	HBB:c.126_129delCTTT/N	HBB:c.126_129delCTTT/N	N/N	2016-05-04	12	26
	GX483	HBB:c.126_129delCTTT/N	HBB:N/N	HBB:c.126_129delCTTT/N	2016-05-04	12	41
	GX493	HBB:c.52A>T/N	HBB:c.52A>T/N	N/N	2016-05-09	12	17
	GX495	HBB:c.52A>T/N	HBB:c.52A>T/N	N/N	2016-05-09	12	29
	GX509	HBB:c.52A>T/N	HBB:c.52A>T/N	HBB:c.52A>T/N	2016-05-16	12	35
	GX510	HBB:c.52A>T/N	HBB:c.52A>T/N	N/N	2016-05-17	12	29
	GX532	HBB:c.126_129delCTTT/N	HBB:c.126_129delCTTT/N	N/N	2016-05-30	12	25
	GX534	N/N	HBB:c.-78A>G/N	HBB:c.52A>T/N	2016-05-30	12	40
	GX536	HBB:c.316-197C>T/N,HBB:c.216_217insA/N	HBB:c.216_217insA/N	HBB:c.316-197C>T/N	2016-05-30	12	27
	GX547	HBB:c.126_129delCTTT/N	HBB:c.126_129delCTTT/N	N/N	2016-06-08	12	35
	GX548	HBB:c.-79A>G/N	HBB:c.-79A>G/N	HBB:c.126_129delCTTT/N	2016-06-08	12	32
	GX549	HBB:c.126_129delCTTT/N	HBB:c.126_129delCTTT/N	HBB:c.126_129delCTTT/N	2016-06-08	12	32
	GX550	HBB:c.126_129delCTTT/N	HBB:c.126_129delCTTT/N	HBB:c.316-197C>T/N	2016-06-13	12	28
	GX551	N/N	HBB:c.52A>T/N	HBB:c.126_129delCTTT/N	2016-06-13	12	29
	GX554	N/N	HBB:c.316-197C>T/N	HBB:c.316-197C>T/N	2016-06-14	12	30
	GX559	HBB:c.52A>T/c.52A>T	HBB:c.52A>T/N	HBB:c.52A>T/N	2016-06-17	12	26
	GX563	HBB:c.126_129delCTTT/HBB:c.126_129delCTTT	HBB:c.126_129delCTTT/N	HBB:c.126_129delCTTT/N	2016-06-17	12	29
	GX567	N/N	HBB:c.216_217insA/N	HBB:c.-78A>G/N	2016-06-20	12	31
	NF403	N/N	HBB:c.126_129delCTTT/N	HBB:c.316-197C>T/N	2015-11-19	11.1429	28
	NF409	HBB:c.126_129delCTTT/N,HBB:c.-79A>G/N	HBB:c.-79A>G/N	HBB:c.126_129delCTTT/N	2015-12-10	12.1429	29
	NF410	HBB:c.126_129delCTTT/N,HBB:c.52A>T/N	HBB:c.126_129delCTTT/N	HBB:c.52A>T/N	2015-12-17	13.4286	27
	NF413	HBB:c.316-197C>T/N	HBB:c.126_129delCTTT/N	HBB:c.316-197C>T/N	2015-12-31	19.1429	33
	NF415	HBB:c.316-197C>T/N	HBB:c.-78A>G/N	HBB:c.316-197C>T/N	2016-01-07	20	39
	NF418	HBB:c.-79A>G/N	HBB:c.-78A>G/N	HBB:c.-79A>G/N	2016-01-21	12.1429	28
	NF421	HBB:c.126_129delCTTT/N	HBB:c.126_129delCTTT/N	HBB:c.126_129delCTTT/N	2016-02-25	12.4286	28
	NF423	HBB:c.126_129delCTTT/N	HBB:c.126_129delCTTT/N	HBB:c.-78A>G/N	2016-03-10	12.8571	31
	NF426	HBB:c.316-197C>T/N	HBB:c.126_129delCTTT/N	HBB:c.316-197C>T/N	2016-03-24	12.1429	21
	NF429	HBB:c.316-197C>T/N,HBB:c.-78A>G/N	HBB:c.316-197C>T/N	HBB:c.-78A>G/N	2016-03-31	12.2857	26
	NF432	HBB:c.216_217insA/N	HBB:c.-78A>G/N	HBB:c.216_217insA/N	2016-04-07	12.8571	0
	NF433	N/N	HBB:c.316-197C>T/N	HBB:c.316-197C>T/N	2016-04-07	12.7143	33
	NF435	HBB:c.52A>T/N	HBB:c.316-197C>T/N	HBB:c.52A>T/N	2016-04-21	12.8571	26
	NF436	HBB:c.126_129delCTTT/N	HBB:c.126_129delCTTT/N	HBB:c.126_129delCTTT/N	2016-04-21	11.5714	31
	NF440	HBB:c.126_129delCTTT/N	HBB:c.126_129delCTTT/N	HBB:c.52A>T/N	2016-04-21	12.8571	28
	NF442	HBB:c.316-197C>T/N	HBB:c.126_129delCTTT/N	HBB:c.316-197C>T/N	2016-04-28	11.7143	20
	NF443	HBB:c.126_129delCTTT/N	HBB:c.126_129delCTTT/N	HBB:c.-78A>G/N	2016-05-05	11.8571	30
	NF448	N/N	HBB:c.126_129delCTTT/N	HBB:c.316-197C>T/N	2016-05-19	12.4286	24
	NF452	HBB:c.316-197C>T/N	HBB:c.216_217insA/N	HBB:c.316-197C>T/N	2016-05-26	13.7143	31
	NF455	HBB:c.216_217insA/N	HBB:c.126_129delCTTT/N	HBB:c.216_217insA/N	2016-06-03	18	31
	NF456	HBB:c.316-197C>T/N	HBB:c.316-197C>T/N	HBB:c.316-197C>T/N	2016-06-23	11.8571	31
	NF460	HBB:c.-78A>G/N	HBB:c.-78A>G/N	HBB:c.216_217insA/N	2016-07-07	12.2857	25
	NF462	N/N	HBB:c.126_129delCTTT/N	HBB:c.126_129delCTTT/N	2016-07-07	13.7143	25
	NF463	HBB:c.126_129delCTTT/N	HBB:c.316-197C>T/N	HBB:c.126_129delCTTT/N	2016-07-07	18.4286	33
	NF466	N/N	HBB:c.52A>T/N	HBB:c.126_129delCTTT/N	2016-07-21	12.7143	33
	NF468	HBB:c.316-197C>T/N	HBB:c.316-197C>T/N	HBB:c.316-197C>T/N	2016-07-28	12.7143	30
	NF469	HBB:c.126_129delCTTT/N,HBB:c.-78A>G/N	HBB:c.126_129delCTTT/N	HBB:c.-78A>G/N	2016-07-28	12.5714	24
	NF470	N/N	HBB:c.316-197C>T/N	N/N	2016-07-28	11.7143	26
	NF473	N/N	HBB:c.126_129delCTTT/N	HBB:c.126_129delCTTT/N	2016-08-18	13.7143	35
	NF475	N/N	HBB:c.316-197C>T/N	HBB:c.-78A>G/N	2016-08-25	13.1429	29
	NF479	HBB:c.126_129delCTTT/N,HBB:c.316-197C>T/N	HBB:c.126_129delCTTT/N	HBB:c.316-197C>T/N	2016-09-01	12.1429	24
	NF485	HBB:c.126_129delCTTT/N,HBB:c.316-197C>T/N	HBB:c.316-197C>T/N	HBB:c.126_129delCTTT/N	2016-09-29	25	32
	NF492	HBB:c.316-197C>T/N	HBB:c.316-197C>T/N	HBB:c.84_85insC/N	2016-10-13	12	25
	NF497	N/N	HBB:c.126_129delCTTT/N	HBB:c.126_129delCTTT/N	2016-10-13	11	24
	NF498	N/N	HBB:c.126_129delCTTT/N	HBB:c.126_129delCTTT/N	2016-11-10	12	26
	NF500	HBB:c.126_129delCTTT/N	HBB:c.126_129delCTTT/N	HBB:c.316-197C>T/N	2016-11-17	12	25
	NF501	HBB:c.126_129delCTTT/N	HBB:c.126_129delCTTT/N	N/N	2016-11-24	19	46
	NF503	HBB:c.126_129delCTTT/N,c.52A>T/N	HBB:c.126_129delCTTT/N,HBB:c.−100G>A/N	HBB:c.52A>T/N	2016-11-24	12	27
	NF505	HBB:c.126_129delCTTT/N	HBB:c.126_129delCTTT/N	HBB:c.52A>T/N	2016-12-15	12	29
	NF506	N/N	HBB:c.52A>T/N	HBB:c.316-197C>T/N	2016-12-15	13.2857	21
	NF509	HBB:c.126_129delCTTT/N,c.-78A>G/N	HBB:c.-78A>G/N	HBB:c.126_129delCTTT/N	2016-12-22	11	32
	NF513	HBB:c.126_129delCTTT/c.126_129delCTTT	HBB:c.126_129delCTTT/N	HBB:c.126_129delCTTT/N	2017-01-05	12	26
	NF514	HBB:c.-78A>G/N	HBB:c.316-197C>T/N	HBB:c.-78A>G/N	2017-01-05	19	29
	NF518	HBB:c.126_129delCTTT/N	HBB:c.126_129delCTTT/N	HBB:c.316-197C>T/N	2017-02-23	17	31
	NF520	HBB:c.126_129delCTTT/N	HBB:c.126_129delCTTT/N	HBB:c.126_129delCTTT/N	2017-03-09	11	35
	NF523	HBB:c.126_129delCTTT/N	HBB:c.316-197C>T/N	HBB:c.126_129delCTTT/N	2017-06-08	12.1429	28
	NF525	N/N	HBB:c.52A>T/N	HBB:c.126_129delCTTT/N	2017-06-15	26.2857	20
	NF527	N/N	HBB:c.316-197C>T/N	HBB:c.316-197C>T/N	2017-06-27	12.7143	36
	NF528	HBB:c.-78A>G/N	HBB:c.316-197C>T/N	HBB:c.-78A>G/N	2018-07-06	20.1429	31
	NF529	N/N	HBB:c.316-197C>T/N	HBB:c.316-197C>T/N	2017-07-06	18.7143	23
	NF530	N/N	HBB:c.-78A>G/N	HBB:c.216_217insA/N	2017-07-06	12.1429	28
	NF531	HBB:c.316-197C>T/N	HBB:c.316-197C>T/N	HBB:c.316-197C>T/N	2017-07-13	12.7143	29
	NF533	HBB:c.126_129delCTTT/HBB:c.126_129delCTTT	HBB:c.126_129delCTTT/N	HBB:c.126_129delCTTT/N	2017-07-13	11.4286	32
	NF534	HBB:c.126_129delCTTT/N	HBB:c.126_129delCTTT/N	HBB:c.126_129delCTTT/N	2017-07-13	18.8571	36
	NF535	HBB:c.126_129delCTTT/N	HBB:c.126_129delCTTT/N	HBB:c.316-197C>T/N	2017-07-13	13.1429	28
	NF539	HBB:c.92+1G>T/N,c.126_129delCTTT/N	HBB:c.92+1G>T/N	HBB:c.126_129delCTTT/N	2017-09-14	13.5714	23
	NF541	HBB:c.126_129delCTTT/N	HBB:c.126_129delCTTT/N	HBB:c.-78A>G/N	2017-09-14	12.2857	30
	NF544	HBB:c.316-197C>T/N	HBB:c.126_129delCTTT/N	HBB:c.316-197C>T/N	2017-09-28	12.7143	22
	NF545	N/N	HBB:c.84_85insC/N	HBB:c.316-197C>T/N	2017-09-28	11	26
	NF546	N/N	HBB:c.126_129delCTTT/N	HBB:c.126_129delCTTT/N	2017-09-28	12	37
	NF547	HBB:c.52A>T/N	HBB:c.52A>T/N	HBB:c.126_129delCTTT/N	2017-11-30	12.8571	27
	NF549	HBB:c.126_129delCTTT/HBB:c.126_129delCTTT	HBB:c.126_129delCTTT/N	HBB:c.126_129delCTTT/N	2017-12-21	18	28
	NF550	HBB:c.126_129delCTTT/N	HBB:c.126_129delCTTT/N	HBB:c.126_129delCTTT/N	2017-12-21	13.4286	36
	NF551	HBB:c.126_129delCTTT/N	HBB:c.126_129delCTTT/N	HBB:c.-78A>G/N	2017-12-21	13.2857	26
	NF556	HBB:c.316-197C>T/N	HBB:c.316-197C>T/N	HBB:c.126_129delCTTT/N	2018-02-01	12.5714	25
	NF558	HBB:c.126_129delCTTT/N	HBB:c.126_129delCTTT/N	HBB:c.316-197C>T/N	2018-03-08	12.7143	26
	NF559	HBB:c.316-197C>T/N	HBB:c.316-197C>T/N	HBB:c.316-197C>T/N	2018-03-08	13.4286	27
	NF561	HBB:c.216_217insA/N	HBB:c.79G>A/N	HBB:c.216_217insA/N	2018-03-08	18	19
	NF562	HBB:c.-78A>G/N	HBB:c.-78A>G/N	HBB:c.52A>T/N	2018-03-15	18.2857	24
	NF563	HBB:c.126_129delCTTT/N	HBB:c.126_129delCTTT/N	HBB:c.216_217insA/N	2018-03-22	12.2857	33
	NF565	N/N	HBB:c.126_129delCTTT/N	HBB:c.52A>T/N	2018-04-12	12.1429	27
	NF566	N/N	HBB:c.316-197C>T/N	HBB:c.52A>T/N	2018-04-19	12.5714	31
	NF567	HBB:c.316-197C>T/N	HBB:c.52A>T/N	HBB:c.316-197C>T/N	2018-04-19	12.1429	29
	NF568	HBB:c.52A>T/N	HBB:c.52A>T/N	HBB:c.52A>T/N	2018-05-10	20.7143	26
	NF570	N/N	HBB:c.126_129delCTTT/N	HBB:c.316-197C>T/N	2018-05-10	12.2857	28
	NF571	HBB:c.-78A>G/N	HBB:c.52A>T/N	HBB:c.-78A>G/N	2018-05-10	11.7143	23
	NF572	N/N	HBB:c.126_129delCTTT/N	HBB:c.316-197C>T/N	2018-06-28	13.2857	35
	NF575	HBB:c.126_129delCTTT/N	HBB:c.-78A>G/N	HBB:c.126_129delCTTT/N	2018-08-02	11.5714	27
	NF576	HBB:c.126_129delCTTT/N	HBB:c.126_129delCTTT/N	HBB:c.-78A>G/N	2018-08-02	11.4286	35
	NF577	HBB:c.52A>T/c.52A>T	HBB:c.52A>T/N	HBB:c.52A>T/N	2018-08-09	12.2857	29
	NF419	HBB:c.126_129delCTTT/N	HBB:c.126_129delCTTT/N	HBB:c.126_129delCTTT/N	2016-02-25	11.4286	26
	NF417	HBB:c.126_129delCTTT/N	HBB:c.126_129delCTTT/N	HBB:c.126_129delCTTT/N	2016-01-06	11.8571	29
	GX178	HBB:c.52A>T/N	HBB:c.52A>T/N	HBB:c.92+1G>T/N	2015-09-18	12	21
	NF552	N/N	HBB:c.316-197C>T/N	HBB:c.316-197C>T/N	2018-01-18	19	28
	GX027	HBB:c.126_129delCTTT/N	HBB:c.126_129delCTTT/N	HBB:c.126_129delCTTT/N	2015-01-13	18	34
	GX429	HBB:c.316-197C>T/N	HBB:c.316-197C>T/N	HBB:c.-78A>G/N	2016-04-01	12	28
	NF532	HBB:c.52A>T/N	HBB:c.52A>T/N	HBB:c.126_129delCTTT/N	2017-07-13	13.7143	27
	NF543	HBB:c.316-197C>T/N	HBB:c.84_85insC/N	HBB:c.316-197C>T/N	2017-09-28	11.4286	30
	FS251	HBB:c.-78A>G/N	HBB:c.-78A>G/N	N/N	2016-08-16	19	41
	NF536	HBB:c.126_129delCTTT/N	HBB:c.126_129delCTTT/N	HBB:c.52A>T/N	2017-08-17	11.5714	28
	NF569	N/N	HBB:c.316-197C>T/N	HBB:c.126_129delCTTT/N	2018-05-10	12	16
	NF454	HBB:c.126_129delCTTT/N	N/N	HBB:c.126_129delCTTT/N	2016-05-26	12.2857	33
	NF542	N/N	HBB:c.316-197C>T/N	HBB:c.126_129delCTTT/N	2017-09-14	13	25
	GX455	HBB:c.316-197C>T/N	HBB:c.126_129delCTTT/N	HBB:c.316-197C>T/N	2016-04-19	12	28

## Sheet: Table S7
	Table S7. Validation study samples characteristics.
	Sample ID	Plasma volume (ml)	DNA concentration(ng/ul)	DNA input(ng)	note
	FS213	2	0.578	28.9
	FS227	4	0.64	32
	FS260	4	0.768	38.4
	FS295	4	0.622	31.1
	GX005	1	0.21	10.5
	GX017	1.3	0.25	12.5
	GX033	1.6	0.49	24.5
	GX035	1.5	0.66	33
	GX045	1.8	0.55	27.5
	GX057	1.5	0.59	29.5
	GX069	1.6	0.56	28
	GX093	1.3	0.316	15.8
	GX100	1.5	0.41	20.5
	GX108	1.5	0.58	29
	GX222	2.4	0.664	33.2
	GX341	2	0.48	24
	GX358	2.3	0.28	14
	GX361	2.3	0.28	14
	GX372	1.7	0.4	20
	GX373	2.1	0.45	22.5
	GX387	2.3	0.23	11.5
	GX397	2.3	0.59	29.5
	GX400	1.8	0.41	20.5
	GX407	2.1	0.34	17
	GX413	1.9	0.31	15.5
	GX425	2.2	0.306	15.3
	GX426	1.8	0.41	20.5
	GX427	2	0.35	17.5
	GX430	2.1	0.42	21
	GX435	2.1	0.62	31
	GX439	1.8	0.348	17.4
	GX441	2.2	0.62	31
	GX445	2	1.1	55
	GX449	2	0.5	25
	GX456	2.1	0.44	22
	GX458	1.9	0.65	32.5
	GX459	1.5	0.59	29.5
	GX462	1.9	0.39	19.5
	GX463	1.6	0.46	23
	GX465	2	0.34	17
	GX466	1.5	0.47	23.5
	GX468	2.2	0.58	29
	GX469	1.7	0.39	19.5
	GX475	2.1	0.61	30.5
	GX476	2	0.35	17.5
	GX482	2	0.39	19.5
	GX483	1.9	0.45	22.5
	GX493	1.3	0.47	23.5
	GX495	1.7	0.56	28
	GX509	1.8	0.33	16.5
	GX510	1.8	0.314	15.7
	GX532	1.9	0.312	15.6
	GX534	1.7	0.4	20
	GX536	1.5	0.51	25.5
	GX547	2.7	0.91	45.5
	GX548	2.5	0.526	26.3
	GX549	2.7	0.56	28
	GX550	2.1	0.32	16
	GX551	2.2	0.36	18
	GX554	2.1	0.36	18
	GX559	2.6	0.38	19
	GX563	2.9	1.12	56
	GX567	2.2	0.45	22.5
	NF403	2	0.465	23.25
	NF409	2	0.624	31.2
	NF410	2	0.665	33.25
	NF413	3	0.388	19.4
	NF415	2.6	0.258	12.9
	NF418	4.5	0.816	40.8
	NF421	2	0.536	26.8
	NF423	3.5	0.418	20.9
	NF426	3	0.27	13.5
	NF429	3	0.276	13.8
	NF432	2	1.1	55
	NF433	2.8	0.394	19.7
	NF435	2	0.603	30.15
	NF436	3.8	0.402	20.1
	NF440	2	0.381	19.05
	NF442	2	0.334	16.7
	NF443	2	0.731	36.55
	NF448	2.2	0.424	21.2
	NF452	4.5	1.23	61.5
	NF455	2	0.533	26.65
	NF456	3	0.392	19.6
	NF460	2	0.55	27.5
	NF462	2	0.514	25.7
	NF463	4	0.358	17.9
	NF466	2	0.635	31.75
	NF468	3	0.394	19.7
	NF469	3	0.286	14.3
	NF470	4.2	0.374	18.7
	NF473	2	0.606	30.3
	NF475	4	0.58	29
	NF479	2.4	0.274	13.7
	NF485	4.2	0.674	33.7
	NF492	5	0.64	32
	NF497	1.8	0.472	23.6
	NF498	2.8	0.444	22.2
	NF500	2	0.474	23.7
	NF501	4.5	0.65	32.5
	NF503	2	0.578	28.9
	NF505	2	0.592	29.6
	NF506	2	0.421	21.05
	NF509	3.8	0.7	35
	NF513	2	0.483	24.15
	NF514	5.4	0.76	38
	NF518	3.1	0.582	29.1
	NF520	2	0.628	31.4
	NF523	3	0.73	36.5
	NF525	3.6	0.672	33.6
	NF527	3.7	0.566	28.3
	NF528	3	0.57	28.5
	NF529	4.2	0.524	26.2
	NF530	3	0.486	24.3
	NF531	4.4	0.692	34.6
	NF533	4.1	0.41	20.5
	NF534	4.1	0.748	37.4
	NF535	4.2	1.03	51.5
	NF539	3	0.44	22
	NF541	4	1	50
	NF544	3	0.54	27
	NF545	3.7	0.906	45.3
	NF546	3	0.774	38.7
	NF547	4	0.532	26.6
	NF549	4.2	0.332	16.6
	NF550	3.7	0.814	40.7
	NF551	3.7	1.06	53
	NF556	3	0.71	35.5
	NF558	5	0.69	34.5
	NF559	5.2	0.53	26.5
	NF561	4.2	0.4	20
	NF562	4	0.29	14.5
	NF563	4	0.36	18
	NF565	4.6	0.87	43.5
	NF566	4	0.44	22
	NF567	4.7	0.71	35.5
	NF568	4.7	1.01	50.5
	NF570	4.4	0.67	33.5
	NF571	4	0.57	28.5
	NF572	4	0.46	23
	NF575	4.2	1.11	55.5
	NF576	4	0.954	47.7
	NF577	4.4	0.676	33.8
	NF419	2	0.184	9.2	insufficient cfDNA
	NF417	1	0.153	7.65	insufficient cfDNA
	GX178	1	0.14	7	insufficient cfDNA
	NF552	3.8	0.7	35
	GX027	1.7	0.58	29
	GX429	2.1	0.56	28
	NF532	4.2	0.628	31.4
	NF543	4	1.16	58
	FS251	2	0.797	39.85
	NF536	3	0.676	33.8
	NF569	4.6	1.12	56
	NF454	2.4	0.322	16.1
	NF542	3	0.478	23.9
	GX455	1.8	0.36	18

## Sheet: Table S8
	Table S8. The summary all subjects in the validation study.
	A. Sample summary.
	Reasons for disqualificaiton	Number	Value
	Insufficient cfDNA	3	＜10ng
	Insufficient Fetal fraction	8	＜5%
	Insufficient single molecule	3	＜1000
	Successfully genotyping	143
	Total samples	157
	B. Information of disqualified samples.
	Note: N/A donotes not applicable.
	Sample ID	Mutation site	Mutation Unique Reads	Total Unique Reads	Mutation ratio	Fetal DNA fraction	Note
	NF454	HBB:c.126_129delCTTT	97	648	0.149691	0.148091	insufficient single molecule reads
	NF542	HBB:c.316-197C>T	388	910	0.426374	0.0692939	insufficient single molecule reads
	GX455	HBB:c.126_129delCTTT	348	740	0.47027	0.173505	insufficient single molecule reads
	NF552	HBB:c.316-197C>T	678	1417	0.478476	0.046708	insufficient Fetal DNA fraction
	GX027	HBB:c.126_129delCTTT	960	1966	0.488301	0.0426805	insufficient Fetal DNA fraction
	GX429	HBB:c.316-197C>T	375	750	0.5	0.0423796	insufficient Fetal DNA fraction
	NF532	HBB:c.52A>T	2088	4054	0.515047	0.0355627	insufficient Fetal DNA fraction
	NF543	HBB:c.84_85insC	1374	2814	0.488273	0.0338546	insufficient Fetal DNA fraction
	FS251	HBB:c.-78A>G	1714	3411	0.502492	0.0328547	insufficient Fetal DNA fraction
	NF536	HBB:c.126_129delCTTT	1590	3204	0.496255	0.0231027	insufficient Fetal DNA fraction
	NF569	HBB:c.316-197C>T	1728	3639	0.474856	0.0226839	insufficient Fetal DNA fraction
	NF419	N/A	N/A	N/A	N/A	N/A	insufficient cfDNA
	NF417	N/A	N/A	N/A	N/A	N/A	insufficient cfDNA
	GX178	N/A	N/A	N/A	N/A	N/A	insufficient cfDNA
	C.All subjects’ genotypes.
	Note: N denotes a normal wild-type allele.
	Sample ID	Mutation site	Mutation Unique Reads	Total Unique Reads	Mutation ratio	Fetal DNA fraction	Maternal Genotype by cfBEST	Fetal Genotype by cfBEST	Genotype by cfBEST	Fetal genotype by IMD	Maternal genotype	Paternal genotype	Genotype by IMD	Concordance (Y/N)
	FS213	HBB:c.-78A>G	765	1949	0.392509	0.130402	HBB:c.-78A>G/N	N/N	ABaa	HBB:c.126_129delCTTT/N	HBB:c.-78A>G/N	HBB:c.126_129delCTTT/N	ABaa	Y
	FS213	HBB:c.126_129delCTTT	149	1922	0.0775234	0.130402	N/N	HBB:c.126_129delCTTT/N	AAab	HBB:c.126_129delCTTT/N	HBB:c.-78A>G/N	HBB:c.126_129delCTTT/N	AAab	Y
	FS227	HBB:c.316-197C>T	1169	2536	0.460962	0.0551468	HBB:c.316-197C>T/N	N/N	ABaa	N/N	HBB:c.316-197C>T/N	N/N	ABaa	Y
	FS260	HBB:c.126_129delCTTT	1285	2476	0.518982	0.118115	HBB:c.126_129delCTTT/N	HBB:c.126_129delCTTT/N	ABab	HBB:c.126_129delCTTT/N	HBB:c.126_129delCTTT/N	N/N	ABab	Y
	FS295	HBB:c.−100G>A	72	1814	0.0396913	0.102643	N/N	HBB:c.−100G>A/N	AAab	HBB:c.−100G>A/N	N/N	HBB:c.−100G>A/N	AAab	Y
	GX005	HBB:c.216_217insA	517	1184	0.436655	0.106066	HBB:c.216_217insA/N	N/N	ABaa	N/N	HBB:c.216_217insA/N	HBB:c.52A>T/N	ABaa	Y
	GX017	HBB:c.126_129delCTTT	501	1099	0.455869	0.142019	HBB:c.126_129delCTTT/N	N/N	ABaa	N/N	HBB:c.126_129delCTTT/N	N/N	ABaa	Y
	GX033	HBB:c.126_129delCTTT	642	1413	0.454352	0.106703	HBB:c.126_129delCTTT/N	N/N	ABaa	N/N	HBB:c.126_129delCTTT/N	HBB:c.52A>T/N	ABaa	Y
	GX035	HBB:c.52A>T	647	1243	0.520515	0.131164	HBB:c.52A>T/N	HBB:c.52A>T/N	ABab	HBB:c.52A>T/N	HBB:c.52A>T/N	HBB:c.126_129delCTTT/N	ABab	Y
	GX045	HBB:c.52A>T	854	1842	0.463626	0.0883861	HBB:c.52A>T/N	N/N	ABaa	HBB:c.126_129delCTTT/N	HBB:c.52A>T/N	HBB:c.126_129delCTTT/N	ABaa	Y
	GX045	HBB:c.126_129delCTTT	83	1703	0.0487375	0.0883861	N/N	HBB:c.126_129delCTTT/N	AAab	HBB:c.126_129delCTTT/N	HBB:c.52A>T/N	HBB:c.126_129delCTTT/N	AAab	Y
	GX057	HBB:c.126_129delCTTT	1091	2184	0.499542	0.0621268	HBB:c.126_129delCTTT/N	HBB:c.126_129delCTTT/N	ABab	N/N	HBB:c.126_129delCTTT/N	HBB:c.52A>T/N	ABaa	N
	GX069	HBB:c.52A>T	787	1821	0.43218	0.0916112	HBB:c.52A>T/N	N/N	ABaa	N/N	HBB:c.52A>T/N	N/N	ABaa	Y
	GX093	HBB:c.52A>T	489	1120	0.436607	0.126338	HBB:c.52A>T/N	N/N	ABaa	N/N	HBB:c.52A>T/N	HBB:c.-78A>G/N	ABaa	Y
	GX100	HBB:c.-78A>G	1343	2644	0.507943	0.0964959	HBB:c.-78A>G/N	HBB:c.-78A>G/N	ABab	HBB:c.126_129delCTTT/N,HBB:c.-78A>G/N	HBB:c.-78A>G/N	HBB:c.126_129delCTTT/N	ABab	Y
	GX100	HBB:c.126_129delCTTT	141	2494	0.0565357	0.0964959	N/N	HBB:c.126_129delCTTT/N	AAab	HBB:c.126_129delCTTT/N,HBB:c.-78A>G/N	HBB:c.-78A>G/N	HBB:c.126_129delCTTT/N	AAab	Y
	GX108	HBB:c.-79A>G	155	3423	0.0452819	0.0787128	N/N	HBB:c.-79A>G/N	AAab	HBB:c.52A>T/N,HBB:c.-79A>G/N	HBB:c.52A>T/N	HBB:c.-79A>G/N	AAab	Y
	GX108	HBB:c.52A>T	1847	3637	0.507836	0.0787128	HBB:c.52A>T/N	HBB:c.52A>T/N	ABab	HBB:c.52A>T/N,HBB:c.-79A>G/N	HBB:c.52A>T/N	HBB:c.-79A>G/N	ABab	Y
	GX222	HBB:c.216_217insA	1703	3839	0.443605	0.0925999	HBB:c.216_217insA/N	N/N	ABaa	HBB:c.130G>T/N	HBB:c.216_217insA/N	HBB:c.130G>T/N	ABaa	Y
	GX222	HBB:c.130G>T	155	3474	0.0446172	0.0925999	N/N	HBB:c.130G>T/N	AAab	HBB:c.130G>T/N	HBB:c.216_217insA/N	HBB:c.130G>T/N	AAab	Y
	GX341	HBB:c.216_217insA	669	1666	0.401561	0.154505	HBB:c.216_217insA/N	N/N	ABaa	N/N	HBB:c.216_217insA/N	HBB:c.216_217insA/N	ABaa	Y
	GX358	HBB:c.52A>T	473	1060	0.446226	0.0849082	HBB:c.52A>T/N	N/N	ABaa	HBB:c.126_129delCTTT/N	HBB:c.52A>T/N	HBB:c.126_129delCTTT/N	ABaa	Y
	GX358	HBB:c.126_129delCTTT	48	1001	0.047952	0.0849082	N/N	HBB:c.126_129delCTTT/N	AAab	HBB:c.126_129delCTTT/N	HBB:c.52A>T/N	HBB:c.126_129delCTTT/N	AAab	Y
	GX361	HBB:c.126_129delCTTT	625	1252	0.499201	0.0547142	HBB:c.126_129delCTTT/N	HBB:c.126_129delCTTT/N	ABab	HBB:c.126_129delCTTT/N	HBB:c.126_129delCTTT/N	HBB:c.52A>T/N	ABab	Y
	GX372	HBB:c.126_129delCTTT	790	1660	0.475904	0.0534512	HBB:c.126_129delCTTT/N	N/N	ABaa	N/N	HBB:c.126_129delCTTT/N	N/N	ABaa	Y
	GX373	HBB:c.126_129delCTTT	896	1761	0.508802	0.0812427	HBB:c.126_129delCTTT/N	HBB:c.126_129delCTTT/N	ABab	HBB:c.126_129delCTTT/N	HBB:c.126_129delCTTT/N	HBB:c.316-197C>T/N	ABab	Y
	GX387	HBB:c.-78A>G	47	1048	0.0448473	0.0876907	N/N	HBB:c.-78A>G/N	AAab	HBB:c.-78A>G/N	HBB:c.52A>T/N	HBB:c.-78A>G/N	AAab	Y
	GX387	HBB:c.52A>T	502	1150	0.436522	0.0876907	HBB:c.52A>T/N	N/N	ABaa	HBB:c.-78A>G/N	HBB:c.52A>T/N	HBB:c.-78A>G/N	ABaa	Y
	GX397	HBB:c.126_129delCTTT	892	2031	0.439193	0.0865366	HBB:c.126_129delCTTT/N	N/N	ABaa	N/N	HBB:c.126_129delCTTT/N	HBB:c.126_129delCTTT/N	ABaa	Y
	GX400	HBB:c.-78A>G	50	1231	0.0406174	0.0759065	N/N	HBB:c.-78A>G/N	AAab	HBB:c.-78A>G/N	HBB:c.126_129delCTTT/N	HBB:c.-78A>G/N	AAab	Y
	GX400	HBB:c.126_129delCTTT	537	1178	0.455857	0.0759065	HBB:c.126_129delCTTT/N	N/N	ABaa	HBB:c.-78A>G/N	HBB:c.126_129delCTTT/N	HBB:c.-78A>G/N	ABaa	Y
	GX407	HBB:c.216_217insA	173	1963	0.0881304	0.140905	N/N	HBB:c.216_217insA/N	AAab	HBB:c.126_129delCTTT/N,HBB:c.216_217insA/N	HBB:c.126_129delCTTT/N	HBB:c.216_217insA/N	AAab	Y
	GX407	HBB:c.126_129delCTTT	906	1826	0.496166	0.140905	HBB:c.126_129delCTTT/N	HBB:c.126_129delCTTT/N	ABab	HBB:c.126_129delCTTT/N,HBB:c.216_217insA/N	HBB:c.126_129delCTTT/N	HBB:c.216_217insA/N	ABab	Y
	GX413	HBB:c.126_129delCTTT	605	1327	0.455916	0.0857799	HBB:c.126_129delCTTT/N	N/N	ABaa	N/N	HBB:c.126_129delCTTT/N	HBB:c.126_129delCTTT/N	ABaa	Y
	GX425	HBB:c.92+1G>T	64	1092	0.058296	0.109422	N/N	HBB:c.92+1G>T/N	AAab	HBB:c.216_217insA/N,HBB:c.92+1G>T/N	HBB:c.216_217insA/N	HBB:c.92+1G>T/N	AAab	Y
	GX425	HBB:c.216_217insA	595	1166	0.510292	0.109422	HBB:c.216_217insA/N	HBB:c.216_217insA/N	ABab	HBB:c.216_217insA/N,HBB:c.92+1G>T/N	HBB:c.216_217insA/N	HBB:c.92+1G>T/N	ABab	Y
	GX426	HBB:c.316-197C>T	451	1009	0.446977	0.0647759	HBB:c.316-197C>T/N	N/N	ABaa	N/N	HBB:c.316-197C>T/N	HBB:c.126_129delCTTT/N	ABaa	Y
	GX427	HBB:c.126_129delCTTT	715	1440	0.496528	0.0802613	HBB:c.126_129delCTTT/N	HBB:c.126_129delCTTT/N	ABab	HBB:c.126_129delCTTT/N	HBB:c.126_129delCTTT/N	HBB:c.216_217insA/N	ABab	Y
	GX430	HBB:c.126_129delCTTT	647	1223	0.529027	0.0540932	HBB:c.126_129delCTTT/N	HBB:c.126_129delCTTT/HBB:c.126_129delCTTT	ABbb	HBB:c.126_129delCTTT/HBB:c.126_129delCTTT	HBB:c.126_129delCTTT/N	HBB:c.126_129delCTTT/N	ABbb	Y
	GX435	HBB:c.-78A>G	218	3510	0.0621083	0.104047	N/N	HBB:c.-78A>G/N	AAab	HBB:c.-78A>G/N	HBB:c.52A>T/N	HBB:c.-78A>G/N	AAab	Y
	GX435	HBB:c.52A>T	1571	3583	0.438459	0.104047	HBB:c.52A>T/N	N/N	ABaa	HBB:c.-78A>G/N	HBB:c.52A>T/N	HBB:c.-78A>G/N	ABaa	Y
	GX439	HBB:c.79G>A	615	1220	0.504098	0.0668522	HBB:c.79G>A/N	HBB:c.79G>A/N	ABab	HBB:c.79G>A/N	HBB:c.79G>A/N	HBB:c.126_129delCTTT/N	ABab	Y
	GX441	HBB:c.216_217insA	1361	2982	0.456405	0.0667628	HBB:c.216_217insA/N	N/N	ABaa	HBB:c.126_129delCTTT/N	HBB:c.216_217insA/N	HBB:c.126_129delCTTT/N	ABaa	Y
	GX441	HBB:c.126_129delCTTT	107	2741	0.0390368	0.0667628	N/N	HBB:c.126_129delCTTT/N	AAab	HBB:c.126_129delCTTT/N	HBB:c.216_217insA/N	HBB:c.126_129delCTTT/N	AAab	Y
	GX445	HBB:c.126_129delCTTT	1914	3788	0.50528	0.0545773	HBB:c.126_129delCTTT/N	HBB:c.126_129delCTTT/N	ABab	HBB:c.126_129delCTTT/N	HBB:c.126_129delCTTT/N	HBB:c.52A>T/N	ABab	Y
	GX449	HBB:c.52A>T	1200	2625	0.457143	0.0687507	HBB:c.52A>T/N	N/N	ABaa	N/N	HBB:c.52A>T/N	HBB:c.126_129delCTTT/N	ABaa	Y
	GX456	HBB:c.216_217insA	620	1484	0.41779	0.136849	HBB:c.216_217insA/N	N/N	ABaa	HBB:c.126_129delCTTT/N	HBB:c.216_217insA/N	HBB:c.126_129delCTTT/N	ABaa	Y
	GX456	HBB:c.126_129delCTTT	110	1353	0.0813008	0.136849	N/N	HBB:c.126_129delCTTT/N	AAab	HBB:c.126_129delCTTT/N	HBB:c.216_217insA/N	HBB:c.126_129delCTTT/N	AAab	Y
	GX458	HBB:c.52A>T	1502	3122	0.481102	0.0548211	HBB:c.52A>T/N	N/N	ABaa	HBB:c.126_129delCTTT/N	HBB:c.52A>T/N	HBB:c.126_129delCTTT/N	ABaa	Y
	GX458	HBB:c.126_129delCTTT	79	2767	0.0285508	0.0548211	N/N	HBB:c.126_129delCTTT/N	AAab	HBB:c.126_129delCTTT/N	HBB:c.52A>T/N	HBB:c.126_129delCTTT/N	AAab	Y
	GX459	HBB:c.126_129delCTTT	953	2210	0.431222	0.108775	HBB:c.126_129delCTTT/N	N/N	ABaa	N/N	HBB:c.126_129delCTTT/N	HBB:c.52A>T/N	ABaa	Y
	GX462	HBB:c.79G>A	711	1542	0.461089	0.0792404	HBB:c.79G>A/N	N/N	ABaa	N/N	HBB:c.79G>A/N	HBB:c.126_129delCTTT/N	ABaa	Y
	GX463	HBB:c.-78A>G	136	3292	0.0413123	0.0643922	N/N	HBB:c.-78A>G/N	AAab	HBB:c.-78A>G/N	HBB:c.216_217insA/N	HBB:c.-78A>G/N	AAab	Y
	GX463	HBB:c.216_217insA	1469	3200	0.459062	0.0643922	HBB:c.216_217insA/N	N/N	ABaa	HBB:c.-78A>G/N	HBB:c.216_217insA/N	HBB:c.-78A>G/N	ABaa	Y
	GX465	HBB:c.126_129delCTTT	655	1311	0.499619	0.103177	HBB:c.126_129delCTTT/N	HBB:c.126_129delCTTT/N	ABab	HBB:c.126_129delCTTT/N	HBB:c.126_129delCTTT/N	HBB:c.52A>T/N	ABab	Y
	GX466	HBB:c.126_129delCTTT	1297	2648	0.489804	0.102337	HBB:c.126_129delCTTT/N	HBB:c.126_129delCTTT/N	ABab	HBB:c.126_129delCTTT/N	HBB:c.126_129delCTTT/N	HBB:c.126_129delCTTT/N	ABab	Y
	GX468	HBB:c.92+1G>T	1021	2321	0.439897	0.0893731	HBB:c.92+1G>T/N	N/N	ABaa	HBB:c.126_129delCTTT/N	HBB:c.92+1G>T/N	HBB:c.126_129delCTTT/N	ABaa	Y
	GX468	HBB:c.126_129delCTTT	118	2587	0.0456127	0.0893731	N/N	HBB:c.126_129delCTTT/N	AAab	HBB:c.126_129delCTTT/N	HBB:c.92+1G>T/N	HBB:c.126_129delCTTT/N	AAab	Y
	GX469	HBB:c.-78A>G	1173	2542	0.461448	0.0628552	HBB:c.-78A>G/N	N/N	ABaa	N/N	HBB:c.-78A>G/N	HBB:c.52A>T/N	ABaa	Y
	GX475	HBB:c.126_129delCTTT	1549	3005	0.515474	0.0981724	HBB:c.126_129delCTTT/N	HBB:c.126_129delCTTT/N	ABab	HBB:c.126_129delCTTT/N	HBB:c.126_129delCTTT/N	HBB:c.52A>T/N	ABab	Y
	GX476	HBB:c.52A>T	79	2797	0.0282445	0.0638915	N/N	HBB:c.52A>T/N	AAab	HBB:c.126_129delCTTT/N,HBB:c.52A>T/N	HBB:c.126_129delCTTT/N	HBB:c.52A>T/N	AAab	Y
	GX476	HBB:c.126_129delCTTT	1249	2475	0.504646	0.0638915	HBB:c.126_129delCTTT/N	HBB:c.126_129delCTTT/N	ABab	HBB:c.126_129delCTTT/N,HBB:c.52A>T/N	HBB:c.126_129delCTTT/N	HBB:c.52A>T/N	ABab	Y
	GX482	HBB:c.126_129delCTTT	806	1628	0.495086	0.0852157	HBB:c.126_129delCTTT/N	HBB:c.126_129delCTTT/N	ABab	HBB:c.126_129delCTTT/N	HBB:c.126_129delCTTT/N	N/N	ABab	Y
	GX483	HBB:c.126_129delCTTT	96	2312	0.0415225	0.0786549	N/N	HBB:c.126_129delCTTT/N	AAab	HBB:c.126_129delCTTT/N	N/N	HBB:c.126_129delCTTT/N	AAab	Y
	GX493	HBB:c.52A>T	1345	2568	0.523754	0.151526	HBB:c.52A>T/N	HBB:c.52A>T/N	ABab	HBB:c.52A>T/N	HBB:c.52A>T/N	N/N	ABab	Y
	GX495	HBB:c.52A>T	1987	4030	0.493052	0.0519213	HBB:c.52A>T/N	HBB:c.52A>T/N	ABab	HBB:c.52A>T/N	HBB:c.52A>T/N	N/N	ABab	Y
	GX509	HBB:c.52A>T	1257	2530	0.496838	0.0649787	HBB:c.52A>T/N	HBB:c.52A>T/N	ABab	HBB:c.52A>T/N	HBB:c.52A>T/N	HBB:c.52A>T/N	ABab	Y
	GX510	HBB:c.52A>T	815	1613	0.50527	0.0789966	HBB:c.52A>T/N	HBB:c.52A>T/N	ABab	HBB:c.52A>T/N	HBB:c.52A>T/N	N/N	ABab	Y
	GX532	HBB:c.126_129delCTTT	853	1687	0.505631	0.145189	HBB:c.126_129delCTTT/N	HBB:c.126_129delCTTT/N	ABab	HBB:c.126_129delCTTT/N	HBB:c.126_129delCTTT/N	N/N	ABab	Y
	GX534	HBB:c.-78A>G	1188	2681	0.443118	0.0735273	HBB:c.-78A>G/N	N/N	ABaa	N/N	HBB:c.-78A>G/N	HBB:c.52A>T/N	ABaa	Y
	GX536	HBB:c.316-197C>T	34	1024	0.0332031	0.0645695	N/N	HBB:c.316-197C>T/N	AAab	HBB:c.316-197C>T/N,HBB:c.216_217insA/N	HBB:c.216_217insA/N	HBB:c.316-197C>T/N	AAab	Y
	GX536	HBB:c.216_217insA	1301	2559	0.508402	0.0645695	HBB:c.216_217insA/N	HBB:c.216_217insA/N	ABab	HBB:c.316-197C>T/N,HBB:c.216_217insA/N	HBB:c.216_217insA/N	HBB:c.316-197C>T/N	ABab	Y
	GX547	HBB:c.126_129delCTTT	1821	3507	0.519247	0.0930039	HBB:c.126_129delCTTT/N	HBB:c.126_129delCTTT/N	ABab	HBB:c.126_129delCTTT/N	HBB:c.126_129delCTTT/N	N/N	ABab	Y
	GX548	HBB:c.-79A>G	1322	2620	0.50458	0.0717131	HBB:c.-79A>G/N	HBB:c.-79A>G/N	ABab	HBB:c.-79A>G/N	HBB:c.-79A>G/N	HBB:c.126_129delCTTT/N	ABab	Y
	GX549	HBB:c.126_129delCTTT	1291	2569	0.50253	0.079583	HBB:c.126_129delCTTT/N	HBB:c.126_129delCTTT/N	ABab	HBB:c.126_129delCTTT/N	HBB:c.126_129delCTTT/N	HBB:c.126_129delCTTT/N	ABab	Y
	GX550	HBB:c.126_129delCTTT	755	1547	0.488041	0.097066	HBB:c.126_129delCTTT/N	HBB:c.126_129delCTTT/N	ABab	HBB:c.126_129delCTTT/N	HBB:c.126_129delCTTT/N	HBB:c.316-197C>T/N	ABab	Y
	GX551	HBB:c.52A>T	1145	2489	0.460024	0.0590968	HBB:c.52A>T/N	N/N	ABaa	N/N	HBB:c.52A>T/N	HBB:c.126_129delCTTT/N	ABaa	Y
	GX554	HBB:c.316-197C>T	457	1075	0.425116	0.109834	HBB:c.316-197C>T/N	N/N	ABaa	N/N	HBB:c.316-197C>T/N	HBB:c.316-197C>T/N	ABaa	Y
	GX559	HBB:c.52A>T	907	1641	0.552712	0.118735	HBB:c.52A>T/N	HBB:c.52A>T/HBB:c.52A>T	ABbb	HBB:c.52A>T/HBB:c.52A>T	HBB:c.52A>T/N	HBB:c.52A>T/N	ABbb	Y
	GX563	HBB:c.126_129delCTTT	2285	4273	0.534753	0.0593717	HBB:c.126_129delCTTT/N	HBB:c.126_129delCTTT/HBB:c.126_129delCTTT	ABbb	HBB:c.126_129delCTTT/HBB:c.126_129delCTTT	HBB:c.126_129delCTTT/N	HBB:c.126_129delCTTT/N	ABbb	Y
	GX567	HBB:c.216_217insA	1045	2201	0.474784	0.0778555	HBB:c.216_217insA/N	N/N	ABaa	N/N	HBB:c.216_217insA/N	HBB:c.-78A>G/N	ABaa	Y
	NF403	HBB:c.126_129delCTTT	552	1258	0.438792	0.1382	HBB:c.126_129delCTTT/N	N/N	ABaa	N/N	HBB:c.126_129delCTTT/N	HBB:c.316-197C>T/N	ABaa	Y
	NF409	HBB:c.-79A>G	1292	2505	0.515768	0.0833272	HBB:c.-79A>G/N	HBB:c.-79A>G/N	ABab	HBB:c.126_129delCTTT/N,HBB:c.-79A>G/N	HBB:c.-79A>G/N	HBB:c.126_129delCTTT/N	ABab	Y
	NF409	HBB:c.126_129delCTTT	91	2442	0.0372645	0.0833272	N/N	HBB:c.126_129delCTTT/N	AAab	HBB:c.126_129delCTTT/N,HBB:c.-79A>G/N	HBB:c.-79A>G/N	HBB:c.126_129delCTTT/N	AAab	Y
	NF410	HBB:c.52A>T	91	2419	0.0376189	0.064338	N/N	HBB:c.52A>T/N	AAab	HBB:c.126_129delCTTT/N,HBB:c.52A>T/N	HBB:c.126_129delCTTT/N	HBB:c.52A>T/N	AAab	Y
	NF410	HBB:c.126_129delCTTT	1105	2176	0.507812	0.064338	HBB:c.126_129delCTTT/N	HBB:c.126_129delCTTT/N	ABab	HBB:c.126_129delCTTT/N,HBB:c.52A>T/N	HBB:c.126_129delCTTT/N	HBB:c.52A>T/N	ABab	Y
	NF413	HBB:c.316-197C>T	44	1096	0.040146	0.0649932	N/N	HBB:c.316-197C>T/N	AAab	HBB:c.316-197C>T/N	HBB:c.126_129delCTTT/N	HBB:c.316-197C>T/N	AAab	Y
	NF413	HBB:c.126_129delCTTT	965	2045	0.471883	0.0649932	HBB:c.126_129delCTTT/N	N/N	ABaa	HBB:c.316-197C>T/N	HBB:c.126_129delCTTT/N	HBB:c.316-197C>T/N	ABaa	Y
	NF415	HBB:c.-78A>G	680	1535	0.442997	0.110447	HBB:c.-78A>G/N	N/N	ABaa	HBB:c.316-197C>T/N	HBB:c.-78A>G/N	HBB:c.316-197C>T/N	ABaa	Y
	NF415	HBB:c.316-197C>T	26	1022	0.0254403	0.110447	N/N	HBB:c.316-197C>T/N	AAab	HBB:c.316-197C>T/N	HBB:c.-78A>G/N	HBB:c.316-197C>T/N	AAab	Y
	NF418	HBB:c.-79A>G	217	3228	0.0672243	0.0977442	N/N	HBB:c.-79A>G/N	AAab	HBB:c.-79A>G/N	HBB:c.-78A>G/N	HBB:c.-79A>G/N	AAab	Y
	NF418	HBB:c.-78A>G	1319	3105	0.424799	0.0977442	HBB:c.-78A>G/N	N/N	ABaa	HBB:c.-79A>G/N	HBB:c.-78A>G/N	HBB:c.-79A>G/N	ABaa	Y
	NF421	HBB:c.126_129delCTTT	799	1571	0.508593	0.0718441	HBB:c.126_129delCTTT/N	HBB:c.126_129delCTTT/N	ABab	HBB:c.126_129delCTTT/N	HBB:c.126_129delCTTT/N	HBB:c.126_129delCTTT/N	ABab	Y
	NF423	HBB:c.126_129delCTTT	1085	2122	0.51131	0.100136	HBB:c.126_129delCTTT/N	HBB:c.126_129delCTTT/N	ABab	HBB:c.126_129delCTTT/N	HBB:c.126_129delCTTT/N	HBB:c.-78A>G/N	ABab	Y
	NF426	HBB:c.316-197C>T	44	1307	0.0336649	0.0715196	N/N	HBB:c.316-197C>T/N	AAab	HBB:c.316-197C>T/N	HBB:c.126_129delCTTT/N	HBB:c.316-197C>T/N	AAab	Y
	NF426	HBB:c.126_129delCTTT	747	1656	0.451087	0.0715196	HBB:c.126_129delCTTT/N	N/N	ABaa	HBB:c.316-197C>T/N	HBB:c.126_129delCTTT/N	HBB:c.316-197C>T/N	ABaa	Y
	NF429	HBB:c.-78A>G	163	1874	0.0869797	0.151343	N/N	HBB:c.-78A>G/N	AAab	HBB:c.316-197C>T/N,HBB:c.-78A>G/N	HBB:c.316-197C>T/N	HBB:c.-78A>G/N	AAab	Y
	NF429	HBB:c.316-197C>T	591	1172	0.504266	0.151343	HBB:c.316-197C>T/N	HBB:c.316-197C>T/N	ABab	HBB:c.316-197C>T/N,HBB:c.-78A>G/N	HBB:c.316-197C>T/N	HBB:c.-78A>G/N	ABab	Y
	NF432	HBB:c.-78A>G	1336	2879	0.46405	0.0504307	HBB:c.-78A>G/N	N/N	ABaa	HBB:c.216_217insA/N	HBB:c.-78A>G/N	HBB:c.216_217insA/N	ABaa	Y
	NF432	HBB:c.216_217insA	111	3062	0.0362508	0.0504307	N/N	HBB:c.216_217insA/N	AAab	HBB:c.216_217insA/N	HBB:c.-78A>G/N	HBB:c.216_217insA/N	AAab	Y
	NF433	HBB:c.316-197C>T	565	1250	0.452	0.060886	HBB:c.316-197C>T/N	N/N	ABaa	N/N	HBB:c.316-197C>T/N	HBB:c.316-197C>T/N	ABaa	Y
	NF435	HBB:c.52A>T	122	2759	0.0442189	0.0721057	N/N	HBB:c.52A>T/N	AAab	HBB:c.52A>T/N	HBB:c.316-197C>T/N	HBB:c.52A>T/N	AAab	Y
	NF435	HBB:c.316-197C>T	567	1225	0.462857	0.0721057	HBB:c.316-197C>T/N	N/N	ABaa	HBB:c.52A>T/N	HBB:c.316-197C>T/N	HBB:c.52A>T/N	ABaa	Y
	NF436	HBB:c.126_129delCTTT	966	1908	0.506289	0.130266	HBB:c.126_129delCTTT/N	HBB:c.126_129delCTTT/N	ABab	HBB:c.126_129delCTTT/N	HBB:c.126_129delCTTT/N	HBB:c.126_129delCTTT/N	ABab	Y
	NF440	HBB:c.126_129delCTTT	661	1330	0.496992	0.0892063	HBB:c.126_129delCTTT/N	HBB:c.126_129delCTTT/N	ABab	HBB:c.126_129delCTTT/N	HBB:c.126_129delCTTT/N	HBB:c.52A>T/N	ABab	Y
	NF442	HBB:c.316-197C>T	32	1024	0.03125	0.0599188	N/N	HBB:c.316-197C>T/N	AAab	HBB:c.316-197C>T/N	HBB:c.126_129delCTTT/N	HBB:c.316-197C>T/N	AAab	Y
	NF442	HBB:c.126_129delCTTT	898	1911	0.469911	0.0599188	HBB:c.126_129delCTTT/N	N/N	ABaa	HBB:c.316-197C>T/N	HBB:c.126_129delCTTT/N	HBB:c.316-197C>T/N	ABaa	Y
	NF443	HBB:c.126_129delCTTT	1098	2248	0.488434	0.094056	HBB:c.126_129delCTTT/N	HBB:c.126_129delCTTT/N	ABab	HBB:c.126_129delCTTT/N	HBB:c.126_129delCTTT/N	HBB:c.-78A>G/N	ABab	Y
	NF448	HBB:c.126_129delCTTT	1205	2607	0.462217	0.0941165	HBB:c.126_129delCTTT/N	N/N	ABaa	N/N	HBB:c.126_129delCTTT/N	HBB:c.316-197C>T/N	ABaa	Y
	NF452	HBB:c.316-197C>T	112	2773	0.0403895	0.0637944	N/N	HBB:c.316-197C>T/N	AAab	HBB:c.316-197C>T/N	HBB:c.216_217insA/N	HBB:c.316-197C>T/N	AAab	Y
	NF452	HBB:c.216_217insA	2292	5181	0.442386	0.0637944	HBB:c.216_217insA/N	N/N	ABaa	HBB:c.316-197C>T/N	HBB:c.216_217insA/N	HBB:c.316-197C>T/N	ABaa	Y
	NF455	HBB:c.216_217insA	95	2017	0.0470997	0.0766534	N/N	HBB:c.216_217insA/N	AAab	HBB:c.216_217insA/N	HBB:c.126_129delCTTT/N	HBB:c.216_217insA/N	AAab	Y
	NF455	HBB:c.126_129delCTTT	840	1872	0.448718	0.0766534	HBB:c.126_129delCTTT/N	N/N	ABaa	HBB:c.216_217insA/N	HBB:c.126_129delCTTT/N	HBB:c.216_217insA/N	ABaa	Y
	NF456	HBB:c.316-197C>T	630	1254	0.502392	0.0521521	HBB:c.316-197C>T/N	HBB:c.316-197C>T/N	ABab	HBB:c.316-197C>T/N	HBB:c.316-197C>T/N	HBB:c.316-197C>T/N	ABab	Y
	NF460	HBB:c.-78A>G	1005	2019	0.497771	0.131089	HBB:c.-78A>G/N	HBB:c.-78A>G/N	ABab	HBB:c.-78A>G/N	HBB:c.-78A>G/N	HBB:c.216_217insA/N	ABab	Y
	NF462	HBB:c.126_129delCTTT	810	1878	0.43131	0.112159	HBB:c.126_129delCTTT/N	N/N	ABaa	N/N	HBB:c.126_129delCTTT/N	HBB:c.126_129delCTTT/N	ABaa	Y
	NF463	HBB:c.316-197C>T	556	1227	0.453138	0.105206	HBB:c.316-197C>T/N	N/N	ABaa	HBB:c.126_129delCTTT/N	HBB:c.316-197C>T/N	HBB:c.126_129delCTTT/N	ABaa	Y
	NF463	HBB:c.126_129delCTTT	159	2323	0.068446	0.105206	N/N	HBB:c.126_129delCTTT/N	AAab	HBB:c.126_129delCTTT/N	HBB:c.316-197C>T/N	HBB:c.126_129delCTTT/N	AAab	Y
	NF466	HBB:c.52A>T	1540	3154	0.488269	0.0519598	HBB:c.52A>T/N	N/N	ABaa	N/N	HBB:c.52A>T/N	HBB:c.126_129delCTTT/N	ABaa	Y
	NF468	HBB:c.316-197C>T	627	1260	0.497619	0.0515733	HBB:c.316-197C>T/N	HBB:c.316-197C>T/N	ABab	HBB:c.316-197C>T/N	HBB:c.316-197C>T/N	HBB:c.316-197C>T/N	ABab	Y
	NF469	HBB:c.-78A>G	66	1171	0.0563621	0.0971518	N/N	HBB:c.-78A>G/N	AAab	HBB:c.126_129delCTTT/N,HBB:c.-78A>G/N	HBB:c.126_129delCTTT/N	HBB:c.-78A>G/N	AAab	Y
	NF469	HBB:c.126_129delCTTT	627	1222	0.513093	0.0971518	HBB:c.126_129delCTTT/N	HBB:c.126_129delCTTT/N	ABab	HBB:c.126_129delCTTT/N,HBB:c.-78A>G/N	HBB:c.126_129delCTTT/N	HBB:c.-78A>G/N	ABab	Y
	NF470	HBB:c.316-197C>T	505	1231	0.410236	0.132158	HBB:c.316-197C>T/N	N/N	ABaa	N/N	HBB:c.316-197C>T/N	N/N	ABaa	Y
	NF473	HBB:c.126_129delCTTT	819	1830	0.447541	0.128856	HBB:c.126_129delCTTT/N	N/N	ABaa	N/N	HBB:c.126_129delCTTT/N	HBB:c.126_129delCTTT/N	ABaa	Y
	NF475	HBB:c.316-197C>T	587	1344	0.436756	0.0854202	HBB:c.316-197C>T/N	N/N	ABaa	N/N	HBB:c.316-197C>T/N	HBB:c.-78A>G/N	ABaa	Y
	NF479	HBB:c.316-197C>T	53	1027	0.0516066	0.0798406	N/N	HBB:c.316-197C>T/N	AAab	HBB:c.126_129delCTTT/N,HBB:c.316-197C>T/N	HBB:c.126_129delCTTT/N	HBB:c.316-197C>T/N	AAab	Y
	NF479	HBB:c.126_129delCTTT	858	1734	0.49481	0.0798406	HBB:c.126_129delCTTT/N	HBB:c.126_129delCTTT/N	ABab	HBB:c.126_129delCTTT/N,HBB:c.316-197C>T/N	HBB:c.126_129delCTTT/N	HBB:c.316-197C>T/N	ABab	Y
	NF485	HBB:c.316-197C>T	882	1786	0.493841	0.108152	HBB:c.316-197C>T/N	HBB:c.316-197C>T/N	ABab	HBB:c.126_129delCTTT/N,HBB:c.316-197C>T/N	HBB:c.316-197C>T/N	HBB:c.126_129delCTTT/N	ABab	Y
	NF485	HBB:c.126_129delCTTT	201	3182	0.0631678	0.108152	N/N	HBB:c.126_129delCTTT/N	AAab	HBB:c.126_129delCTTT/N,HBB:c.316-197C>T/N	HBB:c.316-197C>T/N	HBB:c.126_129delCTTT/N	AAab	Y
	NF492	HBB:c.316-197C>T	663	1342	0.494039	0.122459	HBB:c.316-197C>T/N	HBB:c.316-197C>T/N	ABab	HBB:c.316-197C>T/N	HBB:c.316-197C>T/N	HBB:c.84_85insC/N	ABab	Y
	NF497	HBB:c.126_129delCTTT	585	1273	0.459544	0.0613834	HBB:c.126_129delCTTT/N	N/N	ABaa	N/N	HBB:c.126_129delCTTT/N	HBB:c.126_129delCTTT/N	ABaa	Y
	NF498	HBB:c.126_129delCTTT	538	1178	0.456706	0.12897	HBB:c.126_129delCTTT/N	N/N	ABaa	N/N	HBB:c.126_129delCTTT/N	HBB:c.126_129delCTTT/N	ABaa	Y
	NF500	HBB:c.126_129delCTTT	1062	2006	0.529412	0.0916395	HBB:c.126_129delCTTT/N	HBB:c.126_129delCTTT/HBB:c.126_129delCTTT	ABbb	HBB:c.126_129delCTTT/N	HBB:c.126_129delCTTT/N	HBB:c.316-197C>T/N	ABab	N
	NF501	HBB:c.126_129delCTTT	1483	3035	0.488633	0.0980575	HBB:c.126_129delCTTT/N	HBB:c.126_129delCTTT/N	ABab	HBB:c.126_129delCTTT/N	HBB:c.126_129delCTTT/N	N/N	ABab	Y
	NF503	HBB:c.−100G>A	1166	2562	0.455113	0.0624455	HBB:c.−100G>A/N	N/N	ABaa	HBB:c.126_129delCTTT/N,HBB:c.52A>T/N	HBB:c.126_129delCTTT/N,HBB:c.−100G>A/N	HBB:c.52A>T/N	ABaa	Y
	NF503	HBB:c.52A>T	102	2865	0.0356021	0.0624455	N/N	HBB:c.52A>T/N	AAab	HBB:c.126_129delCTTT/N,HBB:c.52A>T/N	HBB:c.126_129delCTTT/N,HBB:c.−100G>A/N	HBB:c.52A>T/N	AAab	Y
	NF503	HBB:c.126_129delCTTT	1281	2510	0.510359	0.0624455	HBB:c.126_129delCTTT/N	HBB:c.126_129delCTTT/N	ABab	HBB:c.126_129delCTTT/N,HBB:c.52A>T/N	HBB:c.126_129delCTTT/N,HBB:c.−100G>A/N	HBB:c.52A>T/N	ABab	Y
	NF505	HBB:c.126_129delCTTT	920	1820	0.505495	0.0868359	HBB:c.126_129delCTTT/N	HBB:c.126_129delCTTT/N	ABab	HBB:c.126_129delCTTT/N	HBB:c.126_129delCTTT/N	HBB:c.52A>T/N	ABab	Y
	NF506	HBB:c.52A>T	447	1062	0.420904	0.228475	HBB:c.52A>T/N	N/N	ABaa	N/N	HBB:c.52A>T/N	HBB:c.316-197C>T/N	ABaa	Y
	NF509	HBB:c.-78A>G	1649	3250	0.507385	0.139237	HBB:c.-78A>G/N	HBB:c.-78A>G/N	ABab	HBB:c.126_129delCTTT/N,HBB:c.-78A>G/N	HBB:c.-78A>G/N	HBB:c.126_129delCTTT/N	ABab	Y
	NF509	HBB:c.126_129delCTTT	219	3352	0.0653341	0.139237	N/N	HBB:c.126_129delCTTT/N	AAab	HBB:c.126_129delCTTT/N,HBB:c.-78A>G/N	HBB:c.-78A>G/N	HBB:c.126_129delCTTT/N	AAab	Y
	NF513	HBB:c.126_129delCTTT	825	1571	0.525143	0.0505994	HBB:c.126_129delCTTT/N	HBB:c.126_129delCTTT/HBB:c.126_129delCTTT	ABbb	HBB:c.126_129delCTTT/HBB:c.126_129delCTTT	HBB:c.126_129delCTTT/N	HBB:c.126_129delCTTT/N	ABbb	Y
	NF514	HBB:c.-78A>G	186	3269	0.0568981	0.0758179	N/N	HBB:c.-78A>G/N	AAab	HBB:c.-78A>G/N	HBB:c.316-197C>T/N	HBB:c.-78A>G/N	AAab	Y
	NF514	HBB:c.316-197C>T	705	1559	0.452213	0.0758179	HBB:c.316-197C>T/N	N/N	ABaa	HBB:c.-78A>G/N	HBB:c.316-197C>T/N	HBB:c.-78A>G/N	ABaa	Y
	NF518	HBB:c.126_129delCTTT	1687	3356	0.502682	0.0622803	HBB:c.126_129delCTTT/N	HBB:c.126_129delCTTT/N	ABab	HBB:c.126_129delCTTT/N	HBB:c.126_129delCTTT/N	HBB:c.316-197C>T/N	ABab	Y
	NF520	HBB:c.126_129delCTTT	1575	3065	0.513866	0.103283	HBB:c.126_129delCTTT/N	HBB:c.126_129delCTTT/N	ABab	HBB:c.126_129delCTTT/N	HBB:c.126_129delCTTT/N	HBB:c.126_129delCTTT/N	ABab	Y
	NF523	HBB:c.316-197C>T	635	1442	0.440361	0.0807931	HBB:c.316-197C>T/N	N/N	ABaa	HBB:c.126_129delCTTT/N	HBB:c.316-197C>T/N	HBB:c.126_129delCTTT/N	ABaa	Y
	NF523	HBB:c.126_129delCTTT	130	2736	0.0475146	0.0807931	N/N	HBB:c.126_129delCTTT/N	AAab	HBB:c.126_129delCTTT/N	HBB:c.316-197C>T/N	HBB:c.126_129delCTTT/N	AAab	Y
	NF525	HBB:c.52A>T	1590	3691	0.430778	0.114576	HBB:c.52A>T/N	N/N	ABaa	N/N	HBB:c.52A>T/N	HBB:c.126_129delCTTT/N	ABaa	Y
	NF527	HBB:c.316-197C>T	699	1682	0.415577	0.116085	HBB:c.316-197C>T/N	N/N	ABaa	N/N	HBB:c.316-197C>T/N	HBB:c.316-197C>T/N	ABaa	Y
	NF528	HBB:c.-78A>G	142	3033	0.0468183	0.068954	N/N	HBB:c.-78A>G/N	AAab	HBB:c.-78A>G/N	HBB:c.316-197C>T/N	HBB:c.-78A>G/N	AAab	Y
	NF528	HBB:c.316-197C>T	661	1459	0.45305	0.068954	HBB:c.316-197C>T/N	N/N	ABaa	HBB:c.-78A>G/N	HBB:c.316-197C>T/N	HBB:c.-78A>G/N	ABaa	Y
	NF529	HBB:c.316-197C>T	615	1419	0.433404	0.116499	HBB:c.316-197C>T/N	N/N	ABaa	N/N	HBB:c.316-197C>T/N	HBB:c.316-197C>T/N	ABaa	Y
	NF530	HBB:c.-78A>G	1381	3076	0.44896	0.0911964	HBB:c.-78A>G/N	N/N	ABaa	N/N	HBB:c.-78A>G/N	HBB:c.216_217insA/N	ABaa	Y
	NF531	HBB:c.316-197C>T	1085	2185	0.496568	0.0907304	HBB:c.316-197C>T/N	HBB:c.316-197C>T/N	ABab	HBB:c.316-197C>T/N	HBB:c.316-197C>T/N	HBB:c.316-197C>T/N	ABab	Y
	NF533	HBB:c.126_129delCTTT	1444	2604	0.554531	0.0766816	HBB:c.126_129delCTTT/N	HBB:c.126_129delCTTT/HBB:c.126_129delCTTT	ABbb	HBB:c.126_129delCTTT/HBB:c.126_129delCTTT	HBB:c.126_129delCTTT/N	HBB:c.126_129delCTTT/N	ABbb	Y
	NF534	HBB:c.126_129delCTTT	1707	3590	0.475487	0.0719536	HBB:c.126_129delCTTT/N	N/N	ABaa	HBB:c.126_129delCTTT/N	HBB:c.126_129delCTTT/N	HBB:c.126_129delCTTT/N	ABab	N
	NF535	HBB:c.126_129delCTTT	2469	4895	0.504392	0.0540871	HBB:c.126_129delCTTT/N	HBB:c.126_129delCTTT/N	ABab	HBB:c.126_129delCTTT/N	HBB:c.126_129delCTTT/N	HBB:c.316-197C>T/N	ABab	Y
	NF539	HBB:c.92+1G>T	709	1424	0.497893	0.126063	HBB:c.92+1G>T/N	HBB:c.92+1G>T/N	ABab	HBB:c.92+1G>T/N,HBB:c.126_129delCTTT/N	HBB:c.92+1G>T/N	HBB:c.126_129delCTTT/N	ABab	Y
	NF539	HBB:c.126_129delCTTT	123	1626	0.0756458	0.126063	N/N	HBB:c.126_129delCTTT/N	AAab	HBB:c.92+1G>T/N,HBB:c.126_129delCTTT/N	HBB:c.92+1G>T/N	HBB:c.126_129delCTTT/N	AAab	Y
	NF541	HBB:c.126_129delCTTT	2255	4565	0.493976	0.0577883	HBB:c.126_129delCTTT/N	HBB:c.126_129delCTTT/N	ABab	HBB:c.126_129delCTTT/N	HBB:c.126_129delCTTT/N	HBB:c.-78A>G/N	ABab	Y
	NF544	HBB:c.316-197C>T	76	1260	0.0603175	0.0746269	N/N	HBB:c.316-197C>T/N	AAab	HBB:c.316-197C>T/N	HBB:c.126_129delCTTT/N	HBB:c.316-197C>T/N	AAab	Y
	NF544	HBB:c.126_129delCTTT	1214	2580	0.470543	0.0746269	HBB:c.126_129delCTTT/N	N/N	ABaa	HBB:c.316-197C>T/N	HBB:c.126_129delCTTT/N	HBB:c.316-197C>T/N	ABaa	Y
	NF545	HBB:c.84_85insC	1242	2699	0.46017	0.0830531	HBB:c.84_85insC/N	N/N	ABaa	N/N	HBB:c.84_85insC/N	HBB:c.316-197C>T/N	ABaa	Y
	NF546	HBB:c.126_129delCTTT	1591	3707	0.429188	0.106865	HBB:c.126_129delCTTT/N	N/N	ABaa	N/N	HBB:c.126_129delCTTT/N	HBB:c.126_129delCTTT/N	ABaa	Y
	NF547	HBB:c.52A>T	1559	2983	0.522628	0.0586951	HBB:c.52A>T/N	HBB:c.52A>T/HBB:c.52A>T	ABbb	HBB:c.52A>T/N	HBB:c.52A>T/N	HBB:c.126_129delCTTT/N	ABab	N
	NF549	HBB:c.126_129delCTTT	1251	2137	0.5854	0.0993674	HBB:c.126_129delCTTT/N	HBB:c.126_129delCTTT/HBB:c.126_129delCTTT	ABbb	HBB:c.126_129delCTTT/HBB:c.126_129delCTTT	HBB:c.126_129delCTTT/N	HBB:c.126_129delCTTT/N	ABbb	Y
	NF550	HBB:c.126_129delCTTT	2392	4764	0.502099	0.0709955	HBB:c.126_129delCTTT/N	HBB:c.126_129delCTTT/N	ABab	HBB:c.126_129delCTTT/N	HBB:c.126_129delCTTT/N	HBB:c.126_129delCTTT/N	ABab	Y
	NF551	HBB:c.126_129delCTTT	2324	4632	0.501727	0.0753849	HBB:c.126_129delCTTT/N	HBB:c.126_129delCTTT/N	ABab	HBB:c.126_129delCTTT/N	HBB:c.126_129delCTTT/N	HBB:c.-78A>G/N	ABab	Y
	NF556	HBB:c.316-197C>T	953	1909	0.499214	0.0698422	HBB:c.316-197C>T/N	HBB:c.316-197C>T/N	ABab	HBB:c.316-197C>T/N	HBB:c.316-197C>T/N	HBB:c.126_129delCTTT/N	ABab	Y
	NF558	HBB:c.126_129delCTTT	1997	3870	0.516021	0.127598	HBB:c.126_129delCTTT/N	HBB:c.126_129delCTTT/N	ABab	HBB:c.126_129delCTTT/N	HBB:c.126_129delCTTT/N	HBB:c.316-197C>T/N	ABab	Y
	NF559	HBB:c.316-197C>T	1172	2352	0.498299	0.125481	HBB:c.316-197C>T/N	HBB:c.316-197C>T/N	ABab	HBB:c.316-197C>T/N	HBB:c.316-197C>T/N	HBB:c.316-197C>T/N	ABab	Y
	NF561	HBB:c.79G>A	1070	2351	0.455125	0.0964089	HBB:c.79G>A/N	N/N	ABaa	HBB:c.216_217insA/N	HBB:c.79G>A/N	HBB:c.216_217insA/N	ABaa	Y
	NF561	HBB:c.216_217insA	164	2981	0.0550151	0.0964089	N/N	HBB:c.216_217insA/N	AAab	HBB:c.216_217insA/N	HBB:c.79G>A/N	HBB:c.216_217insA/N	AAab	Y
	NF562	HBB:c.-78A>G	798	1579	0.505383	0.126916	HBB:c.-78A>G/N	HBB:c.-78A>G/N	ABab	HBB:c.-78A>G/N	HBB:c.-78A>G/N	HBB:c.52A>T/N	ABab	Y
	NF563	HBB:c.126_129delCTTT	969	1897	0.510807	0.0856088	HBB:c.126_129delCTTT/N	HBB:c.126_129delCTTT/N	ABab	HBB:c.126_129delCTTT/N	HBB:c.126_129delCTTT/N	HBB:c.216_217insA/N	ABab	Y
	NF565	HBB:c.126_129delCTTT	1227	2595	0.472832	0.0941518	HBB:c.126_129delCTTT/N	N/N	ABaa	N/N	HBB:c.126_129delCTTT/N	HBB:c.52A>T/N	ABaa	Y
	NF566	HBB:c.316-197C>T	597	1284	0.464953	0.0566697	HBB:c.316-197C>T/N	N/N	ABaa	N/N	HBB:c.316-197C>T/N	HBB:c.52A>T/N	ABaa	Y
	NF567	HBB:c.52A>T	2286	4781	0.478143	0.0514328	HBB:c.52A>T/N	N/N	ABaa	HBB:c.316-197C>T/N	HBB:c.52A>T/N	HBB:c.316-197C>T/N	ABaa	Y
	NF567	HBB:c.316-197C>T	66	2249	0.0293464	0.0514328	N/N	HBB:c.316-197C>T/N	AAab	HBB:c.316-197C>T/N	HBB:c.52A>T/N	HBB:c.316-197C>T/N	AAab	Y
	NF568	HBB:c.52A>T	3131	6284	0.49825	0.0568596	HBB:c.52A>T/N	HBB:c.52A>T/N	ABab	HBB:c.52A>T/N	HBB:c.52A>T/N	HBB:c.52A>T/N	ABab	Y
	NF570	HBB:c.126_129delCTTT	1465	3143	0.466115	0.0790755	HBB:c.126_129delCTTT/N	N/N	ABaa	N/N	HBB:c.126_129delCTTT/N	HBB:c.316-197C>T/N	ABaa	Y
	NF571	HBB:c.-78A>G	127	3420	0.0371345	0.0550638	N/N	HBB:c.-78A>G/N	AAab	HBB:c.-78A>G/N	HBB:c.52A>T/N	HBB:c.-78A>G/N	AAab	Y
	NF571	HBB:c.52A>T	1712	3673	0.466104	0.0550638	HBB:c.52A>T/N	N/N	ABaa	HBB:c.-78A>G/N	HBB:c.52A>T/N	HBB:c.-78A>G/N	ABaa	Y
	NF572	HBB:c.126_129delCTTT	1105	2331	0.474045	0.0830811	HBB:c.126_129delCTTT/N	N/N	ABaa	N/N	HBB:c.126_129delCTTT/N	HBB:c.316-197C>T/N	ABaa	Y
	NF575	HBB:c.-78A>G	1629	3897	0.418014	0.118335	HBB:c.-78A>G/N	N/N	ABaa	HBB:c.126_129delCTTT/N	HBB:c.-78A>G/N	HBB:c.126_129delCTTT/N	ABaa	Y
	NF575	HBB:c.126_129delCTTT	241	3911	0.0616211	0.118335	N/N	HBB:c.126_129delCTTT/N	AAab	HBB:c.126_129delCTTT/N	HBB:c.-78A>G/N	HBB:c.126_129delCTTT/N	AAab	Y
	NF576	HBB:c.126_129delCTTT	2623	5413	0.484574	0.12063	HBB:c.126_129delCTTT/N	HBB:c.126_129delCTTT/N	ABab	HBB:c.126_129delCTTT/N	HBB:c.126_129delCTTT/N	HBB:c.-78A>G/N	ABab	Y
	NF577	HBB:c.52A>T	1728	3229	0.53515	0.0585681	HBB:c.52A>T/N	HBB:c.52A>T/HBB:c.52A>T	ABbb	HBB:c.52A>T/HBB:c.52A>T	HBB:c.52A>T/N	HBB:c.52A>T/N	ABbb	Y
